# Supplementary material for: 1-(4-Fluoro­phen­yl)-3-hydr­oxy-3-phenyl­prop-2-en-1-one
Source: Acta Crystallogr Sect E Struct Rep Online. 2009 Feb 13;65(Pt 3):o519. doi: 10.1107/S1600536809004747 (PMC2968673; doi:10.1107/S1600536809004747)
Supplement: Supplementary file 2 [file e-65-0o519-Isup2.hkl]

# 
# h,k,l, Fc-squared, Fo-squared, sigma(Fo-squared) and status flag 
# 
data_I
_shelx_title ' t in P2(1)/c' 
_shelx_refln_list_code          4 
_shelx_F_calc_maximum      231.13 
_exptl_crystal_F_000       504.00 
_reflns_d_resolution_high  0.8411 
 
loop_ 
 _symmetry_equiv_pos_as_xyz 
 'x, y, z' 
 '-x, y+1/2, -z+1/2' 
 '-x, -y, -z' 
 'x, -y-1/2, z-1/2' 
 
_cell_length_a    11.8526 
_cell_length_b    11.7192 
_cell_length_c     9.4164 
_cell_angle_alpha  90.000 
_cell_angle_beta  113.405 
_cell_angle_gamma  90.000 
 
_shelx_F_squared_multiplier     1.000 
 
loop_ 
 _refln_index_h 
 _refln_index_k 
 _refln_index_l 
 _refln_F_squared_calc 
 _refln_F_squared_meas 
 _refln_F_squared_sigma 
 _refln_observed_status 
   1   0   0     1139.36      847.97    122.59 o 
   2   0   0      262.69      198.15      4.53 o 
   3   0   0      128.28      119.17      2.17 o 
   4   0   0      106.78      125.62      3.44 o 
   5   0   0      425.61      389.62     10.23 o 
   6   0   0       42.42       48.66      2.17 o 
   7   0   0      708.37      735.98      9.67 o 
   8   0   0      104.57      112.42      3.70 o 
   9   0   0       10.18       11.73      1.83 o 
  10   0   0        0.41        0.66      1.47 o 
  11   0   0      127.21      149.26      6.19 o 
  12   0   0        0.64        2.00      2.39 o 
   1   1   0      149.85      207.76      5.09 o 
   2   1   0     1770.15     1842.84     31.36 o 
   3   1   0      248.59      201.40      8.70 o 
   4   1   0       35.88       28.55      2.43 o 
   5   1   0       29.56       21.34      2.19 o 
   6   1   0        6.28        6.93      0.83 o 
   7   1   0       60.61       50.55      2.61 o 
   8   1   0        0.09        0.12      0.72 o 
   9   1   0       61.68       76.51      2.49 o 
  10   1   0        0.62        0.43      1.05 o 
  11   1   0        0.43        1.10      1.31 o 
  12   1   0       17.10       26.29      2.96 o 
   0   2   0    12756.38    13607.15    363.34 o 
   1   2   0     2840.60     3245.76     28.88 o 
   2   2   0     2245.15     2531.72     63.92 o 
   3   2   0      200.39      184.39      3.74 o 
   4   2   0        0.67        0.15      0.35 o 
   5   2   0        7.03        5.02      1.30 o 
   6   2   0        6.64        5.09      0.83 o 
   7   2   0       75.60       75.25      2.91 o 
   8   2   0        0.10        0.05      0.72 o 
   9   2   0        9.36        9.39      1.28 o 
  10   2   0        1.90        3.15      1.24 o 
  11   2   0       37.94       39.42      2.78 o 
  12   2   0       24.94       36.42      4.39 o 
   1   3   0        9.77       11.82      0.61 o 
   2   3   0      123.37      134.40      1.95 o 
   3   3   0      141.44      155.14      2.61 o 
   4   3   0      621.06      714.71     12.55 o 
   5   3   0      663.93      705.80     12.09 o 
   6   3   0       86.35       76.73      1.93 o 
   7   3   0      106.78      106.14      5.41 o 
   8   3   0       40.83       40.25      4.88 o 
   9   3   0        0.99        1.07      0.86 o 
  10   3   0        0.78        0.42      1.09 o 
  11   3   0        5.47        8.60      2.36 o 
  12   3   0        0.04        0.01      2.17 o 
   0   4   0      312.04      296.89      8.69 o 
   1   4   0      908.61     1027.37     49.86 o 
   2   4   0      251.11      311.72      3.29 o 
   3   4   0       89.00       91.33      1.95 o 
   4   4   0        5.33        5.00      0.63 o 
   5   4   0      366.90      392.92      7.98 o 
   6   4   0       20.65       24.36      1.31 o 
   7   4   0       34.06       37.95      1.66 o 
   8   4   0       15.89       16.44      1.64 o 
   9   4   0        1.18        1.08      1.17 o 
  10   4   0        0.39        0.00      1.57 o 
  11   4   0       27.23       30.25      3.42 o 
  12   4   0       10.59       12.98      2.96 o 
   1   5   0     1789.92     2014.93     34.58 o 
   2   5   0      196.17      241.62      2.93 o 
   3   5   0      446.91      464.20      6.86 o 
   4   5   0       31.91       28.26      1.25 o 
   5   5   0      292.02      306.86      6.00 o 
   6   5   0       15.04       15.49      1.24 o 
   7   5   0       16.62       15.74      1.54 o 
   8   5   0       12.30       14.93      1.66 o 
   9   5   0       21.50       23.08      2.67 o 
  10   5   0        0.04        0.36      1.76 o 
  11   5   0        0.86        0.57      1.94 o 
  12   5   0        0.00        0.00      2.26 o 
   0   6   0       12.00       10.72      1.22 o 
   1   6   0      335.63      359.81     28.13 o 
   2   6   0       21.52       22.29      1.12 o 
   3   6   0       27.04       34.33      1.33 o 
   4   6   0        0.03        0.00      0.61 o 
   5   6   0       51.74       59.65      2.54 o 
   6   6   0        3.57        3.79      0.98 o 
   7   6   0       24.15       23.46      1.85 o 
   8   6   0       38.95       33.66      3.04 o 
   9   6   0        7.70        7.93      2.16 o 
  10   6   0       15.98       17.00      2.90 o 
  11   6   0        3.85        1.19      2.25 o 
   1   7   0      672.10      668.71     52.60 o 
   2   7   0       52.13       72.86      1.90 o 
   3   7   0      113.00      118.54      2.37 o 
   4   7   0        0.25        1.29      0.80 o 
   5   7   0        1.61        0.69      0.83 o 
   6   7   0       17.72       19.35      1.73 o 
   7   7   0      101.15       99.76      4.30 o 
   8   7   0       48.04       40.58      3.29 o 
   9   7   0        1.13        3.29      2.07 o 
  10   7   0        3.90        7.01      2.46 o 
  11   7   0        0.96        1.64      2.53 o 
   0   8   0        2.15        3.00      1.15 o 
   1   8   0       35.25       35.34      2.96 o 
   2   8   0       25.61       27.94      1.48 o 
   3   8   0      223.42      242.58      4.61 o 
   4   8   0        8.11        9.94      1.33 o 
   5   8   0      128.45      135.65      4.58 o 
   6   8   0       99.35      106.07      4.33 o 
   7   8   0       20.22       17.26      2.63 o 
   8   8   0       54.26       33.41      3.76 o 
   9   8   0        0.22        0.00      1.85 o 
  10   8   0        1.93        1.94      2.46 o 
   1   9   0        0.65        0.70      0.77 o 
   2   9   0      119.96      117.09      2.91 o 
   3   9   0      399.27      406.41      5.22 o 
   4   9   0      417.34      389.38      7.57 o 
   5   9   0        0.05        1.50      1.53 o 
   6   9   0        0.41        0.00      1.54 o 
   7   9   0       71.13       66.84      6.79 o 
   8   9   0        3.08        2.81      2.16 o 
   9   9   0        9.69        9.56      2.62 o 
   0  10   0        2.45        3.23      1.34 o 
   1  10   0        0.00        0.00      0.87 o 
   2  10   0        7.16        6.79      1.30 o 
   3  10   0       62.32       63.25      3.51 o 
   4  10   0        6.09        6.29      1.99 o 
   5  10   0       18.29       19.57      2.67 o 
   6  10   0        0.02        0.00      1.77 o 
   7  10   0        0.64        2.32      2.14 o 
   8  10   0       29.61       25.46      3.35 o 
   9  10   0        0.02        0.00      2.44 o 
   1  11   0        3.89        3.96      1.23 o 
   2  11   0       16.42       13.38      1.93 o 
   3  11   0       27.58       26.62      2.79 o 
   4  11   0       23.47       24.23      2.87 o 
   5  11   0       14.77       14.01      2.67 o 
   6  11   0        0.01        0.39      2.03 o 
   7  11   0        0.15        0.00      2.31 o 
   0  12   0        8.96       10.80      2.96 o 
   1  12   0        1.51        1.28      1.56 o 
   2  12   0       33.38       31.24      3.42 o 
   3  12   0       20.86       24.09      2.97 o 
   4  12   0       20.72       22.08      2.96 o 
   5  12   0        8.38        5.71      2.36 o 
   6  12   0        0.70        0.00      2.03 o 
   1  13   0        0.19        1.00      4.20 o 
   2  13   0        0.49        0.36      2.04 o 
   3  13   0        9.52       11.37      2.91 o 
   4  13   0        0.60        1.57      2.42 o 
 -13   1   1        0.30        0.84      2.06 o 
 -12   1   1        2.57        4.69      1.71 o 
 -11   1   1        5.48        9.20      1.51 o 
 -10   1   1       29.03       34.42      1.96 o 
  -9   1   1        6.04        6.33      1.10 o 
  -8   1   1       15.13       14.73      1.23 o 
  -7   1   1        0.62        0.02      0.59 o 
  -6   1   1      983.89     1039.26      9.43 o 
  -5   1   1      834.95      905.17     11.88 o 
  -4   1   1        1.59        1.20      0.39 o 
  -3   1   1        1.65        2.20      0.37 o 
  -2   1   1     1083.09      952.86     10.92 o 
  -1   1   1       99.93       77.03      3.21 o 
   0   1   1        1.41        2.61      0.27 o 
   1   1   1        1.36        1.78      0.23 o 
   2   1   1     7981.92     7950.22    119.86 o 
   3   1   1      654.73      633.31      7.89 o 
   4   1   1      217.20      210.88      2.57 o 
   5   1   1      147.28      151.44      5.80 o 
   6   1   1      110.68       86.52     12.58 o 
   7   1   1       81.57       65.09     10.37 o 
   8   1   1       14.61       12.15      1.19 o 
   9   1   1        0.00        0.00      0.91 o 
  10   1   1        1.88        1.93      1.38 o 
  11   1   1        1.98        0.85      1.55 o 
  12   1   1        1.52        2.78      2.32 o 
 -13   2   1        0.20        0.00      1.83 o 
 -12   2   1       35.61       42.06      2.97 o 
 -11   2   1       13.20       14.59      2.02 o 
 -10   2   1       53.32       57.07      2.52 o 
  -9   2   1        4.37        4.77      1.04 o 
  -8   2   1        1.81        1.93      0.82 o 
  -7   2   1       72.68       68.33      1.92 o 
  -6   2   1      825.13      879.54      9.67 o 
  -5   2   1      717.25      795.93     13.59 o 
  -4   2   1     1105.64     1073.38      9.37 o 
  -3   2   1      237.22      256.25      3.78 o 
  -2   2   1      608.99      613.73     15.91 o 
  -1   2   1     7819.39     8030.05    292.73 o 
   0   2   1        3.30        3.30      0.47 o 
   1   2   1     1009.73     1097.59     48.04 o 
   2   2   1       78.36       74.73      2.09 o 
   3   2   1        7.09        6.34      0.60 o 
   4   2   1        0.81        0.31      0.41 o 
   5   2   1       38.60       37.89      1.67 o 
   6   2   1      469.14      454.74     11.05 o 
   7   2   1      183.58      184.21      4.02 o 
   8   2   1        0.07        0.58      0.87 o 
   9   2   1        0.12        0.03      0.95 o 
  10   2   1        0.11        0.00      1.11 o 
  11   2   1        4.65        6.10      2.16 o 
  12   2   1        0.68        0.99      2.79 o 
 -13   3   1        2.44        2.59      2.43 o 
 -12   3   1       13.98       18.93      2.43 o 
 -11   3   1       33.26       37.30      2.71 o 
 -10   3   1        6.66        7.73      1.55 o 
  -9   3   1        0.06        0.00      0.89 o 
  -8   3   1        5.18        7.02      1.03 o 
  -7   3   1       50.16       43.28      1.62 o 
  -6   3   1      703.28      785.00     11.55 o 
  -5   3   1      252.49      266.70      4.85 o 
  -4   3   1      240.27      246.32      4.68 o 
  -3   3   1      496.54      427.75      6.47 o 
  -2   3   1      226.63      190.95      5.14 o 
  -1   3   1       24.26       22.90      1.25 o 
   0   3   1       22.63       20.01      0.71 o 
   1   3   1      210.92      214.55      6.98 o 
   2   3   1     1304.72     1383.59     62.32 o 
   3   3   1      274.78      283.28      5.80 o 
   4   3   1       32.89       29.10      1.09 o 
   5   3   1      786.32      761.39      7.67 o 
   6   3   1       98.03      102.81      2.20 o 
   7   3   1       48.19       51.42      1.98 o 
   8   3   1        3.70        5.85      1.13 o 
   9   3   1        1.01        0.59      1.28 o 
  10   3   1        0.28        0.57      1.70 o 
  11   3   1        5.68        8.05      2.42 o 
  12   3   1        3.08        4.15      3.03 o 
 -12   4   1        6.71        7.86      2.56 o 
 -11   4   1       12.52       15.71      2.14 o 
 -10   4   1        0.12        0.00      1.14 o 
  -9   4   1        1.72        1.65      1.05 o 
  -8   4   1        2.18        1.96      0.89 o 
  -7   4   1        1.97        2.31      0.73 o 
  -6   4   1        6.00        6.97      0.84 o 
  -5   4   1       56.33       58.32      1.75 o 
  -4   4   1     1161.49     1262.63     17.11 o 
  -3   4   1       11.69        9.88      1.52 o 
  -2   4   1     1272.51     1403.07     34.92 o 
  -1   4   1       29.18       23.80      0.89 o 
   0   4   1        0.78        0.47      0.38 o 
   1   4   1      662.14      668.91     16.50 o 
   2   4   1      601.93      655.80     21.65 o 
   3   4   1       85.63       87.96      3.15 o 
   4   4   1       13.01       11.36      0.82 o 
   5   4   1        6.96        6.33      0.81 o 
   6   4   1       44.68       44.44      1.80 o 
   7   4   1       47.21       53.31      2.06 o 
   8   4   1       10.59       10.75      1.73 o 
   9   4   1        0.01        0.00      1.44 o 
  10   4   1        2.81        3.41      2.04 o 
  11   4   1        0.93        1.69      2.13 o 
 -12   5   1        8.08        8.30      2.78 o 
 -11   5   1        2.87        3.60      2.04 o 
 -10   5   1        2.09        0.00      1.14 o 
  -9   5   1       43.93       21.62      8.26 o 
  -8   5   1        5.70        3.54      1.61 o 
  -7   5   1        3.73        3.01      0.87 o 
  -6   5   1        2.37        1.82      0.77 o 
  -5   5   1      352.99      347.76      8.88 o 
  -4   5   1        0.55        0.00      0.47 o 
  -3   5   1        0.59        1.22      0.46 o 
  -2   5   1      183.74      228.59      3.65 o 
  -1   5   1     1175.99     1274.23     30.94 o 
   0   5   1        0.95        0.07      0.44 o 
   1   5   1      495.25      560.63     12.69 o 
   2   5   1       74.73       84.97      2.12 o 
   3   5   1      295.64      292.60      7.25 o 
   4   5   1        0.65        0.58      0.55 o 
   5   5   1       39.81       42.23      1.71 o 
   6   5   1       62.94       60.20      2.08 o 
   7   5   1        0.00        0.00      1.00 o 
   8   5   1       36.87       32.70      2.97 o 
   9   5   1        4.81        5.53      1.93 o 
  10   5   1        4.31        3.50      2.11 o 
  11   5   1        0.04        0.48      2.18 o 
 -12   6   1        4.30        3.33      2.56 o 
 -11   6   1        6.87        7.68      2.58 o 
 -10   6   1        0.01        0.91      1.91 o 
  -9   6   1       11.14       11.22      1.78 o 
  -8   6   1      124.14      128.29      3.67 o 
  -7   6   1       90.54       88.55      2.65 o 
  -6   6   1        0.12        0.49      0.69 o 
  -5   6   1       96.45       96.85      2.49 o 
  -4   6   1       23.65       24.26      1.45 o 
  -3   6   1        0.21        0.00      0.52 o 
  -2   6   1        9.72       12.76      0.91 o 
  -1   6   1      594.68      698.48     14.66 o 
   0   6   1      449.65      524.76     12.93 o 
   1   6   1      188.08      233.57      5.67 o 
   2   6   1      454.69      506.45     11.77 o 
   3   6   1       97.67      106.77      2.98 o 
   4   6   1        9.83       10.05      0.92 o 
   5   6   1        3.49        3.36      1.01 o 
   6   6   1        0.04        0.40      1.09 o 
   7   6   1        0.53        0.06      1.36 o 
   8   6   1        3.96        4.65      1.84 o 
   9   6   1        5.74        5.29      2.18 o 
  10   6   1       13.14       14.05      2.85 o 
  11   6   1        0.30        0.22      2.40 o 
 -11   7   1        0.01        1.73      2.31 o 
 -10   7   1        0.14        0.51      1.76 o 
  -9   7   1       17.21       18.15      2.75 o 
  -8   7   1       36.08       36.64      2.46 o 
  -7   7   1       10.10       10.86      1.57 o 
  -6   7   1       41.96       43.27      2.50 o 
  -5   7   1       54.97       51.85      2.06 o 
  -4   7   1       11.43       10.58      1.22 o 
  -3   7   1        7.06        6.20      0.81 o 
  -2   7   1       24.08       24.25      1.29 o 
  -1   7   1      454.73      545.80     12.50 o 
   0   7   1       56.49       60.31      1.71 o 
   1   7   1        3.34        2.58      0.72 o 
   2   7   1      312.59      357.02      6.42 o 
   3   7   1      188.34      185.47      7.49 o 
   4   7   1        5.77        8.63      1.37 o 
   5   7   1      104.56       95.34      4.36 o 
   6   7   1        3.74        5.68      1.58 o 
   7   7   1       10.17       10.01      2.12 o 
   8   7   1       33.35       31.14      3.21 o 
   9   7   1       43.88       37.69      5.09 o 
  10   7   1        2.62        0.69      2.29 o 
 -11   8   1        0.37        0.05      2.38 o 
 -10   8   1        0.18        0.59      2.22 o 
  -9   8   1       13.17       13.40      2.67 o 
  -8   8   1       40.52       33.95      4.98 o 
  -7   8   1      218.18      233.77      5.89 o 
  -6   8   1       18.57       19.80      1.94 o 
  -5   8   1        0.92        0.55      1.02 o 
  -4   8   1       34.82       31.48      1.84 o 
  -3   8   1       13.65       14.27      2.32 o 
  -2   8   1      377.27      391.46      4.79 o 
  -1   8   1      188.52      186.90      4.66 o 
   0   8   1      145.65      154.90      3.65 o 
   1   8   1       20.17       20.41      1.28 o 
   2   8   1       82.68       82.14      2.29 o 
   3   8   1        0.19        0.19      0.99 o 
   4   8   1      225.57      223.08     10.11 o 
   5   8   1        0.18        0.00      1.29 o 
   6   8   1       50.40       47.20      3.42 o 
   7   8   1       11.59       13.73      2.40 o 
   8   8   1       10.18       11.91      2.67 o 
   9   8   1        1.04        1.10      2.19 o 
  10   8   1        2.26        4.28      2.78 o 
 -10   9   1        0.96        2.39      2.42 o 
  -9   9   1        5.75        3.82      2.26 o 
  -8   9   1       19.07       18.28      2.88 o 
  -7   9   1       15.81       17.65      2.63 o 
  -6   9   1       23.36       25.75      2.84 o 
  -5   9   1       34.03       35.01      2.13 o 
  -4   9   1        5.02        4.54      1.30 o 
  -3   9   1      773.20      700.15     65.36 o 
  -2   9   1       25.71       24.91      1.73 o 
  -1   9   1       30.57       36.86      1.90 o 
   0   9   1        2.47        1.17      0.78 o 
   1   9   1       41.10       40.53      1.78 o 
   2   9   1       17.53       18.48      1.62 o 
   3   9   1        0.27        0.29      1.24 o 
   4   9   1        4.55        6.41      1.88 o 
   5   9   1        0.30        0.00      1.54 o 
   6   9   1        2.27        1.15      1.62 o 
   7   9   1        0.04        1.73      1.98 o 
   8   9   1       52.19       40.36      5.44 o 
   9   9   1        2.25        1.57      2.48 o 
  -9  10   1        7.34        9.53      2.87 o 
  -8  10   1        1.48        1.78      2.28 o 
  -7  10   1       40.63       40.19      3.88 o 
  -6  10   1        7.74        9.66      2.47 o 
  -5  10   1       18.56       19.93      2.66 o 
  -4  10   1        0.12        0.25      1.07 o 
  -3  10   1       10.76        7.12      1.80 o 
  -2  10   1      104.93       97.81      2.91 o 
  -1  10   1        3.64        3.42      1.08 o 
   0  10   1        5.27        4.48      1.10 o 
   1  10   1       26.76       22.48      2.03 o 
   2  10   1       71.08       76.52      3.61 o 
   3  10   1       81.26       86.87      4.01 o 
   4  10   1      281.35      283.61      7.05 o 
   5  10   1       17.47       20.31      2.86 o 
   6  10   1        0.76        3.37      2.07 o 
   7  10   1       10.53        8.61      2.67 o 
   8  10   1        0.01        1.31      2.20 o 
  -8  11   1       23.09       24.35      4.12 o 
  -7  11   1        0.59        0.00      2.18 o 
  -6  11   1        0.67        0.04      1.87 o 
  -5  11   1        1.31        2.69      1.91 o 
  -4  11   1       22.33       28.61      2.96 o 
  -3  11   1      322.88      283.95     27.41 o 
  -2  11   1      120.08      115.18      3.33 o 
  -1  11   1       66.32       61.07      2.45 o 
   0  11   1        3.32        2.89      1.48 o 
   1  11   1        0.01        0.11      1.52 o 
   2  11   1       38.44       46.83      3.32 o 
   3  11   1       47.65       46.16      3.47 o 
   4  11   1       20.59       23.16      2.93 o 
   5  11   1        5.66        5.83      2.40 o 
   6  11   1        0.17        0.00      2.08 o 
   7  11   1        0.41        1.27      2.34 o 
  -6  12   1        1.03        1.14      2.24 o 
  -5  12   1        3.58        4.87      2.28 o 
  -4  12   1        0.18        0.00      2.18 o 
  -3  12   1        2.59        3.99      1.90 o 
  -2  12   1       51.04       52.51      3.24 o 
  -1  12   1       16.56       23.18      2.70 o 
   0  12   1        2.56        1.04      1.78 o 
   1  12   1        0.66        0.00      1.64 o 
   2  12   1        0.42        1.09      1.76 o 
   3  12   1       18.69       15.20      3.16 o 
   4  12   1       47.15       49.14      4.45 o 
   5  12   1        2.66        1.42      2.07 o 
  -5  13   1        0.58        0.00      2.16 o 
  -4  13   1        2.88        3.93      2.30 o 
  -3  13   1        7.38       16.20      6.40 o 
  -2  13   1        1.04        3.60      4.60 o 
  -1  13   1       10.01       13.80      5.60 o 
   0  13   1        2.96        5.18      2.47 o 
   1  13   1        2.63        3.06      2.14 o 
   2  13   1        0.23        0.00      2.16 o 
   3  13   1       12.95       17.23      3.45 o 
   4  13   1        0.26        2.03      2.42 o 
 -13   0   2        5.24        7.36      2.85 o 
 -12   0   2        2.56        6.10      2.49 o 
 -11   0   2      163.14      156.77     35.74 o 
 -10   0   2       17.61       20.10      4.74 o 
  -9   0   2       19.26       19.06      3.36 o 
  -8   0   2      143.64      129.48     18.46 o 
  -7   0   2        3.05        3.12      1.01 o 
  -6   0   2      592.31      623.57     40.42 o 
  -5   0   2      127.30      118.18      5.30 o 
  -4   0   2     1619.59     1398.00     57.79 o 
  -3   0   2       30.93       17.18      1.88 o 
  -2   0   2      449.49      446.51      8.00 o 
  -1   0   2     2448.53     1299.24    613.67 o 
   0   0   2     3577.54     3658.74     80.54 o 
   1   0   2      968.27      925.34     23.48 o 
   2   0   2      961.58      850.04     26.30 o 
   3   0   2      426.71      425.14      7.51 o 
   4   0   2       88.65       75.52      2.43 o 
   5   0   2        0.06        0.53      0.79 o 
   6   0   2        0.08        1.19      0.86 o 
   7   0   2        3.74        2.70      2.69 o 
   8   0   2        1.50        0.27      1.26 o 
   9   0   2        1.10        0.52      1.52 o 
  10   0   2       21.78       23.62      3.21 o 
  11   0   2        2.76        3.60      4.40 o 
 -13   1   2        5.38        5.88      2.14 o 
 -12   1   2       30.06       36.70      2.49 o 
 -11   1   2       16.94       15.94      1.82 o 
 -10   1   2      310.81      319.37      6.27 o 
  -9   1   2        0.03        0.44      0.81 o 
  -8   1   2       27.71       27.37      1.50 o 
  -7   1   2      200.26      211.76      3.14 o 
  -6   1   2      695.53      731.01      7.89 o 
  -5   1   2      224.65      238.71      2.92 o 
  -4   1   2      617.01      580.74      9.58 o 
  -3   1   2      365.09      383.69      7.93 o 
  -2   1   2       48.84       50.80      1.46 o 
  -1   1   2     1408.40     1273.79     34.89 o 
   0   1   2     2649.49     2694.36     50.95 o 
   1   1   2    53421.92    44339.09   3675.49 o 
   2   1   2     1040.42      919.22     60.03 o 
   3   1   2      221.26      200.89      7.26 o 
   4   1   2        0.00        0.00      0.45 o 
   5   1   2        0.34        1.54      0.60 o 
   6   1   2        8.81        8.39      0.97 o 
   7   1   2        1.72        2.22      0.95 o 
   8   1   2      135.83      142.30      3.34 o 
   9   1   2        3.81        3.34      1.33 o 
  10   1   2        1.76        1.41      1.87 o 
  11   1   2        1.28        0.81      2.04 o 
 -13   2   2        1.69        1.99      1.83 o 
 -12   2   2        9.23       11.14      1.88 o 
 -11   2   2        0.03        0.00      1.19 o 
 -10   2   2        1.27        1.38      1.10 o 
  -9   2   2        0.85        0.91      0.83 o 
  -8   2   2       54.79       60.86      1.98 o 
  -7   2   2       51.72       45.56      1.62 o 
  -6   2   2      227.05      216.11      3.59 o 
  -5   2   2      185.13      215.36      4.00 o 
  -4   2   2      223.87      237.57      5.93 o 
  -3   2   2      778.30      898.92     25.74 o 
  -2   2   2       66.96       59.92      3.30 o 
  -1   2   2       86.64       85.75      4.17 o 
   0   2   2      995.68     1006.80     52.46 o 
   1   2   2      979.13      981.58     44.00 o 
   2   2   2      506.35      483.11     10.48 o 
   3   2   2      328.31      332.49      7.99 o 
   4   2   2       24.15       23.71      1.05 o 
   5   2   2       56.64       54.29      1.58 o 
   6   2   2       60.95       61.11      2.03 o 
   7   2   2       10.59       10.85      1.29 o 
   8   2   2       11.01       12.99      1.79 o 
   9   2   2        0.76        1.88      1.44 o 
  10   2   2        2.72        4.33      1.95 o 
  11   2   2        0.25        1.45      2.20 o 
 -13   3   2        0.48        0.00      1.71 o 
 -12   3   2        0.00        0.50      1.53 o 
 -11   3   2       74.47       79.84      3.08 o 
 -10   3   2       65.05       71.04      2.77 o 
  -9   3   2        0.00        0.00      0.85 o 
  -8   3   2       14.71       12.26      1.29 o 
  -7   3   2       60.31       62.07      1.85 o 
  -6   3   2        3.00        2.23      0.63 o 
  -5   3   2        0.01        0.17      0.52 o 
  -4   3   2     1087.93     1176.30     23.40 o 
  -3   3   2       39.68       53.11      2.86 o 
  -2   3   2      328.80      348.20     12.17 o 
  -1   3   2        0.70        0.05      0.32 o 
   0   3   2      238.07      246.16     12.17 o 
   1   3   2       62.74       60.55      2.13 o 
   2   3   2       20.40       18.88      1.27 o 
   3   3   2      385.73      373.36      6.96 o 
   4   3   2      103.65      100.21      2.53 o 
   5   3   2        0.25        0.21      0.65 o 
   6   3   2       16.47       18.49      1.41 o 
   7   3   2        7.70        9.78      1.54 o 
   8   3   2        1.41        2.56      1.31 o 
   9   3   2        0.03        0.00      1.33 o 
  10   3   2        0.97        1.63      1.97 o 
  11   3   2        1.23        0.24      2.42 o 
 -13   4   2        0.01        0.03      1.81 o 
 -12   4   2        0.02        1.77      1.64 o 
 -11   4   2        0.06        0.11      1.37 o 
 -10   4   2       16.67       18.07      1.81 o 
  -9   4   2        4.65        5.06      1.15 o 
  -8   4   2       41.78       44.46      1.99 o 
  -7   4   2       68.95       78.44      2.92 o 
  -6   4   2      122.93      153.81      2.95 o 
  -5   4   2        7.18        7.22      0.92 o 
  -4   4   2     1893.17     2163.93     80.11 o 
  -3   4   2      207.05      251.68     10.91 o 
  -2   4   2     1087.92     1186.95     46.08 o 
  -1   4   2       15.21       15.64      0.78 o 
   0   4   2      596.40      638.86     36.32 o 
   1   4   2      172.04      182.23     11.80 o 
   2   4   2      163.63      144.46      6.58 o 
   3   4   2      159.47      175.56      2.61 o 
   4   4   2       28.15       25.64      1.38 o 
   5   4   2       14.52       13.23      1.61 o 
   6   4   2      121.04      103.97     17.66 o 
   7   4   2       42.55       30.54      5.74 o 
   8   4   2       10.69        8.88      1.96 o 
   9   4   2        0.19        0.81      1.41 o 
  10   4   2        2.97        4.32      2.17 o 
  11   4   2        0.03        1.41      2.71 o 
 -12   5   2        0.04        0.53      1.63 o 
 -11   5   2       14.91       16.87      2.15 o 
 -10   5   2       36.03       35.17      2.46 o 
  -9   5   2        1.70        1.34      1.01 o 
  -8   5   2       19.83       16.93      1.56 o 
  -7   5   2       31.14       29.86      1.73 o 
  -6   5   2        0.09        0.34      0.97 o 
  -5   5   2       27.41       29.26      1.53 o 
  -4   5   2      271.04      322.12     11.56 o 
  -3   5   2        0.47        0.67      0.59 o 
  -2   5   2       17.16       20.07      0.98 o 
  -1   5   2       79.90       87.50      2.40 o 
   0   5   2       21.97       22.64      1.01 o 
   1   5   2       95.65       77.20      2.97 o 
   2   5   2       43.37       44.31      1.97 o 
   3   5   2      172.92      195.28      7.57 o 
   4   5   2       35.93       36.11      2.07 o 
   5   5   2        2.92        4.27      1.15 o 
   6   5   2       34.11       34.83      2.37 o 
   7   5   2        0.25        0.61      1.20 o 
   8   5   2        1.92        1.63      1.66 o 
   9   5   2       11.59       16.11      2.69 o 
  10   5   2        2.79        3.61      2.32 o 
 -12   6   2        1.53        0.00      2.37 o 
 -11   6   2        2.94        2.68      1.66 o 
 -10   6   2        0.03        0.00      1.29 o 
  -9   6   2        7.22        6.06      1.25 o 
  -8   6   2       77.18       80.52      3.61 o 
  -7   6   2      156.32      150.59      6.89 o 
  -6   6   2        6.98        5.16      0.91 o 
  -5   6   2       19.39       25.50      1.59 o 
  -4   6   2        0.16        1.00      0.75 o 
  -3   6   2       78.16       66.50      2.17 o 
  -2   6   2       19.63       18.63      1.08 o 
  -1   6   2      464.21      537.57     14.58 o 
   0   6   2     1039.46     1040.90     38.02 o 
   1   6   2        7.36        6.79      0.79 o 
   2   6   2      656.44      741.72     25.30 o 
   3   6   2       55.08       55.49      4.19 o 
   4   6   2       19.03       18.41      2.01 o 
   5   6   2        3.25        3.19      1.21 o 
   6   6   2       38.87       37.89      2.58 o 
   7   6   2        7.41       10.07      2.11 o 
   8   6   2       44.76       42.06      3.51 o 
   9   6   2        7.61        7.29      2.42 o 
  10   6   2        0.72        0.00      2.29 o 
 -11   7   2        0.00        0.00      2.02 o 
 -10   7   2        0.07        0.97      1.52 o 
  -9   7   2       31.23       30.58      2.45 o 
  -8   7   2        6.07       10.38      1.54 o 
  -7   7   2      108.47      105.64      3.33 o 
  -6   7   2        0.83        0.77      0.93 o 
  -5   7   2      145.15      149.66      4.36 o 
  -4   7   2      124.02      134.74      5.35 o 
  -3   7   2        0.78        0.51      0.76 o 
  -2   7   2      109.67      108.36      2.87 o 
  -1   7   2        0.30        0.96      0.65 o 
   0   7   2      158.37      169.42      7.32 o 
   1   7   2        0.08        0.71      0.67 o 
   2   7   2      147.32      150.70      7.22 o 
   3   7   2       10.18       11.67      1.53 o 
   4   7   2        5.16       10.64      1.58 o 
   5   7   2        2.35        2.36      1.26 o 
   6   7   2       51.00       50.18      3.45 o 
   7   7   2       20.96       21.78      2.78 o 
   8   7   2        0.21        0.83      1.91 o 
   9   7   2       10.49        9.10      2.62 o 
 -11   8   2        0.03        0.00      2.25 o 
 -10   8   2        4.57        2.35      2.09 o 
  -9   8   2       28.85       13.59      5.41 o 
  -8   8   2        7.41        3.93      1.42 o 
  -7   8   2       34.18       34.04      2.66 o 
  -6   8   2      348.67      327.20     11.98 o 
  -5   8   2       91.33       95.78      2.82 o 
  -4   8   2       11.10       12.86      1.46 o 
  -3   8   2      178.04      169.73      3.36 o 
  -2   8   2      411.82      405.33      8.59 o 
  -1   8   2      124.84      109.51      2.63 o 
   0   8   2       63.16       70.51      1.93 o 
   1   8   2       16.28       17.70      1.51 o 
   2   8   2       75.71       75.28      2.90 o 
   3   8   2        0.04        0.00      0.92 o 
   4   8   2      165.23      172.63      6.42 o 
   5   8   2      110.13      100.33      5.12 o 
   6   8   2        3.35        5.31      2.06 o 
   7   8   2        3.41        3.89      2.19 o 
   8   8   2       23.91       20.38      3.69 o 
   9   8   2        5.46        4.95      2.58 o 
 -10   9   2        7.40        8.35      2.73 o 
  -9   9   2        1.44        3.11      2.10 o 
  -8   9   2        0.33        0.06      1.82 o 
  -7   9   2      204.23      198.77      8.60 o 
  -6   9   2        5.02        4.60      1.33 o 
  -5   9   2       10.13       13.02      1.55 o 
  -4   9   2       62.82       63.37      2.50 o 
  -3   9   2       30.98       37.67      2.10 o 
  -2   9   2       91.02       95.72      2.77 o 
  -1   9   2        1.46        0.24      0.84 o 
   0   9   2        3.90        3.70      1.12 o 
   1   9   2        1.15        2.40      1.18 o 
   2   9   2        3.01        3.00      1.19 o 
   3   9   2       18.57       20.61      2.41 o 
   4   9   2      127.07      114.50      9.69 o 
   5   9   2        0.11        1.06      1.65 o 
   6   9   2        1.42        0.00      1.72 o 
   7   9   2        6.71        5.78      2.49 o 
   8   9   2        1.83        1.61      2.40 o 
  -9  10   2        2.96        1.53      2.31 o 
  -8  10   2       50.19       44.92      5.87 o 
  -7  10   2       11.65       12.14      2.51 o 
  -6  10   2        3.24        3.78      1.54 o 
  -5  10   2        8.76        8.47      1.74 o 
  -4  10   2        4.79        5.07      1.31 o 
  -3  10   2      281.20      268.60      5.21 o 
  -2  10   2      163.33      168.76      3.76 o 
  -1  10   2      119.71      108.17      5.81 o 
   0  10   2       19.09       22.37      2.30 o 
   1  10   2        1.31        1.31      1.29 o 
   2  10   2        1.95        2.69      1.57 o 
   3  10   2       23.27       26.46      2.82 o 
   4  10   2      113.59      113.32      6.64 o 
   5  10   2       59.82       58.00      4.05 o 
   6  10   2        6.57        7.38      2.53 o 
   7  10   2        0.09        0.00      2.09 o 
  -8  11   2        1.26        0.69      2.29 o 
  -7  11   2        0.80        0.52      1.95 o 
  -6  11   2        1.70        2.81      1.96 o 
  -5  11   2        0.00        0.30      1.43 o 
  -4  11   2       48.84       52.93      2.74 o 
  -3  11   2        9.70       11.24      1.64 o 
  -2  11   2        0.06        0.62      1.45 o 
  -1  11   2       40.94       39.66      2.74 o 
   0  11   2        2.91        4.44      1.54 o 
   1  11   2        2.16        1.74      1.75 o 
   2  11   2        0.37        0.63      1.77 o 
   3  11   2       18.93       21.86      2.84 o 
   4  11   2        0.01        2.04      1.96 o 
   5  11   2       15.60       16.07      3.06 o 
   6  11   2        5.19        4.06      2.42 o 
  -7  12   2        0.13        0.24      2.46 o 
  -6  12   2        0.10        0.06      2.10 o 
  -5  12   2        0.01        0.00      1.83 o 
  -4  12   2        8.87        8.93      2.18 o 
  -3  12   2        0.18        1.83      1.69 o 
  -2  12   2        0.98        2.92      1.70 o 
  -1  12   2        2.85        3.00      2.11 o 
   0  12   2        1.62        1.30      1.80 o 
   1  12   2        2.91        2.98      2.10 o 
   2  12   2        2.74        3.09      2.22 o 
   3  12   2        3.45        2.16      2.29 o 
   4  12   2        0.87        3.28      2.59 o 
   5  12   2        3.47        4.60      2.47 o 
  -5  13   2        0.02        1.80      3.75 o 
  -4  13   2        0.28        2.15      3.27 o 
  -3  13   2        3.42        3.37      2.73 o 
  -2  13   2        8.07        9.05      2.97 o 
  -1  13   2        0.75        2.42      2.29 o 
   0  13   2        0.49        0.34      2.12 o 
   1  13   2        0.49        0.29      2.04 o 
   2  13   2        0.25        0.93      2.20 o 
   3  13   2        4.75        5.30      2.69 o 
 -13   1   3        7.00        7.12      1.91 o 
 -12   1   3        0.01        0.97      1.27 o 
 -11   1   3       37.20       35.10      2.35 o 
 -10   1   3        3.47        3.76      1.15 o 
  -9   1   3      220.85      192.79      6.44 o 
  -8   1   3       11.71       11.22      1.13 o 
  -7   1   3        1.85        0.92      0.61 o 
  -6   1   3       31.34       24.45      1.23 o 
  -5   1   3      670.34      672.65     11.81 o 
  -4   1   3      151.29      142.03      3.95 o 
  -3   1   3      162.92      131.38      3.91 o 
  -2   1   3      108.14      129.59      4.23 o 
  -1   1   3        2.62        1.93      0.39 o 
   0   1   3      470.81      545.49     11.88 o 
   1   1   3        0.36        0.23      0.37 o 
   2   1   3      758.00      799.25     23.79 o 
   3   1   3      205.48      189.91      4.79 o 
   4   1   3      109.37      107.80      2.33 o 
   5   1   3        1.56        0.71      0.63 o 
   6   1   3        6.24        3.90      1.09 o 
   7   1   3       50.18       39.12      7.57 o 
   8   1   3        2.16        3.19      1.54 o 
   9   1   3        1.39        1.94      1.71 o 
  10   1   3        0.00        2.17      3.02 o 
 -13   2   3        3.14        4.09      1.64 o 
 -12   2   3        0.40        0.00      1.24 o 
 -11   2   3       47.81       48.33      2.63 o 
 -10   2   3      225.31      245.08      4.66 o 
  -9   2   3       64.63       58.91      2.35 o 
  -8   2   3        4.16        3.05      0.79 o 
  -7   2   3       78.95       70.82      1.96 o 
  -6   2   3       90.90       77.66      2.42 o 
  -5   2   3     3652.96     3953.92     51.93 o 
  -4   2   3      729.34      781.08     14.68 o 
  -3   2   3        4.13        4.38      0.55 o 
  -2   2   3      568.55      561.69     29.75 o 
  -1   2   3       89.60       87.02      4.39 o 
   0   2   3       10.84        9.90      0.77 o 
   1   2   3      293.96      233.49     10.87 o 
   2   2   3      382.41      356.50     11.19 o 
   3   2   3     1357.68     1283.90     26.62 o 
   4   2   3       85.55       79.78      2.20 o 
   5   2   3        4.93        4.19      0.91 o 
   6   2   3      112.12      110.03      6.48 o 
   7   2   3       15.98       17.45      1.96 o 
   8   2   3        4.82        7.00      1.90 o 
   9   2   3        1.77        2.49      1.88 o 
  10   2   3        0.52        0.00      1.96 o 
 -13   3   3        3.17        2.28      1.85 o 
 -12   3   3        0.23        0.00      1.22 o 
 -11   3   3       51.76       53.17      3.60 o 
 -10   3   3      102.23       98.46      3.16 o 
  -9   3   3       13.03       15.13      1.58 o 
  -8   3   3       24.48       22.26      1.60 o 
  -7   3   3       44.75       40.55      1.82 o 
  -6   3   3       25.87       20.16      1.13 o 
  -5   3   3      279.50      301.34      8.92 o 
  -4   3   3      395.09      469.78     19.20 o 
  -3   3   3     1007.04     1089.72     49.13 o 
  -2   3   3      231.47      217.98     10.99 o 
  -1   3   3     1052.68      977.56     35.22 o 
   0   3   3      513.52      454.30     22.96 o 
   1   3   3        6.50       10.19      1.09 o 
   2   3   3       12.88       13.45      1.29 o 
   3   3   3      168.66      178.38      5.97 o 
   4   3   3        9.18       12.16      1.46 o 
   5   3   3       30.73       32.56      2.14 o 
   6   3   3        0.00        0.30      1.10 o 
   7   3   3       11.17       13.46      1.89 o 
   8   3   3       14.52       15.35      2.11 o 
   9   3   3        0.25        0.32      1.76 o 
  10   3   3        0.52        0.54      2.25 o 
 -13   4   3        0.02        0.30      1.78 o 
 -12   4   3       19.37       18.83      2.19 o 
 -11   4   3       19.26       21.46      2.08 o 
 -10   4   3       23.29       27.86      2.08 o 
  -9   4   3       14.62       18.96      1.70 o 
  -8   4   3       34.92       41.47      2.01 o 
  -7   4   3       44.35       51.70      2.02 o 
  -6   4   3        4.85        5.34      1.12 o 
  -5   4   3       26.95       33.07      1.59 o 
  -4   4   3        8.58        7.87      0.91 o 
  -3   4   3      186.97      217.82     10.09 o 
  -2   4   3       85.20       76.68      3.49 o 
  -1   4   3      182.29      160.45      5.35 o 
   0   4   3      109.05      101.51      5.29 o 
   1   4   3       65.02       60.24      3.44 o 
   2   4   3      150.03      142.05      5.48 o 
   3   4   3      183.95      181.68     10.31 o 
   4   4   3       72.15       70.18      3.46 o 
   5   4   3       11.36       11.36      1.62 o 
   6   4   3       51.03       47.00      4.18 o 
   7   4   3       35.86       30.81      2.45 o 
   8   4   3        7.76        8.00      1.84 o 
   9   4   3        1.78        1.17      1.72 o 
  10   4   3        0.44        1.13      2.56 o 
 -13   5   3        1.56        2.19      2.11 o 
 -12   5   3        2.35        1.88      1.67 o 
 -11   5   3       22.63       23.63      2.16 o 
 -10   5   3        0.53        0.44      1.13 o 
  -9   5   3        3.66        7.12      1.34 o 
  -8   5   3        0.51        0.93      0.86 o 
  -7   5   3      197.52      175.07      3.53 o 
  -6   5   3        0.42        0.46      0.81 o 
  -5   5   3       61.65       62.27      2.03 o 
  -4   5   3       55.15       60.89      3.63 o 
  -3   5   3      588.81      613.36     28.15 o 
  -2   5   3       88.99       77.03      2.97 o 
  -1   5   3       86.47       81.20      2.85 o 
   0   5   3      123.54      141.47      9.94 o 
   1   5   3      182.47      202.94      8.07 o 
   2   5   3        1.88        0.91      0.85 o 
   3   5   3      137.72      139.27      3.59 o 
   4   5   3       28.66       28.90      2.07 o 
   5   5   3        4.42        5.08      1.41 o 
   6   5   3        8.60        8.74      1.70 o 
   7   5   3        0.17        0.00      1.29 o 
   8   5   3        0.94        0.85      1.59 o 
   9   5   3        1.23        1.45      2.13 o 
  10   5   3        3.33        2.24      2.89 o 
 -12   6   3        4.23        3.46      1.85 o 
 -11   6   3       14.62       20.28      2.39 o 
 -10   6   3        3.72        3.69      1.36 o 
  -9   6   3        1.10        3.32      1.19 o 
  -8   6   3       44.87       37.26      2.33 o 
  -7   6   3       13.75       14.09      1.76 o 
  -6   6   3        8.62        8.08      1.20 o 
  -5   6   3       26.15       25.16      1.59 o 
  -4   6   3      123.47      127.59      5.28 o 
  -3   6   3        0.07        0.00      0.65 o 
  -2   6   3        9.88        9.61      0.89 o 
  -1   6   3       19.71       18.08      1.05 o 
   0   6   3      719.55      737.48     30.26 o 
   1   6   3        2.38        3.34      1.03 o 
   2   6   3       17.21       17.43      1.68 o 
   3   6   3       22.81       25.54      2.01 o 
   4   6   3        0.67        0.65      1.03 o 
   5   6   3        1.54        0.25      1.10 o 
   6   6   3       40.63       33.64      5.25 o 
   7   6   3        5.33        3.93      1.66 o 
   8   6   3        2.29        2.83      2.04 o 
   9   6   3        8.74       10.19      2.76 o 
 -12   7   3        0.32        1.30      1.88 o 
 -11   7   3        0.00        0.01      1.56 o 
 -10   7   3       11.40       13.73      2.10 o 
  -9   7   3        0.00        0.19      1.14 o 
  -8   7   3       71.07       63.05      2.88 o 
  -7   7   3      143.10      148.68      4.80 o 
  -6   7   3      593.50      577.18     20.96 o 
  -5   7   3        8.71        8.04      1.24 o 
  -4   7   3       90.77       82.58      4.09 o 
  -3   7   3       26.05       26.50      1.60 o 
  -2   7   3       12.24        9.59      1.11 o 
  -1   7   3      241.91      227.75      7.83 o 
   0   7   3      289.62      281.37     15.27 o 
   1   7   3       18.88       21.19      1.75 o 
   2   7   3       82.86       80.74      4.49 o 
   3   7   3       76.97       76.39      4.24 o 
   4   7   3        5.83        5.43      1.73 o 
   5   7   3       44.39       52.99      3.02 o 
   6   7   3        0.26        1.64      1.81 o 
   7   7   3        9.54       10.58      2.47 o 
   8   7   3        0.00        0.00      2.06 o 
   9   7   3        4.80        5.84      2.73 o 
 -11   8   3        2.48        5.42      2.56 o 
 -10   8   3        0.16        1.36      1.66 o 
  -9   8   3        0.01        0.61      1.43 o 
  -8   8   3       39.94       33.31      2.28 o 
  -7   8   3        1.78        3.93      1.31 o 
  -6   8   3       26.50       34.52      2.14 o 
  -5   8   3      113.58      111.59      3.72 o 
  -4   8   3       41.82       41.51      2.09 o 
  -3   8   3        3.67        2.50      0.94 o 
  -2   8   3      109.38      105.60      2.68 o 
  -1   8   3       39.23       39.01      2.32 o 
   0   8   3        0.26        0.17      0.96 o 
   1   8   3        1.96        3.21      1.12 o 
   2   8   3        1.70        2.47      1.09 o 
   3   8   3       49.41       50.48      2.79 o 
   4   8   3        4.90        7.25      1.68 o 
   5   8   3        0.00        0.00      1.68 o 
   6   8   3       12.87       10.30      2.44 o 
   7   8   3        0.13        0.00      2.01 o 
   8   8   3        0.22        0.00      2.10 o 
 -10   9   3        0.04        0.75      2.30 o 
  -9   9   3        6.22        2.54      1.63 o 
  -8   9   3        2.33        1.65      1.59 o 
  -7   9   3       21.84       20.62      1.98 o 
  -6   9   3      192.02      211.77      5.34 o 
  -5   9   3        1.11        1.72      1.16 o 
  -4   9   3       33.56       31.63      2.02 o 
  -3   9   3       34.21       32.16      1.99 o 
  -2   9   3       23.05       27.15      2.26 o 
  -1   9   3       18.04       20.07      1.96 o 
   0   9   3       19.90       21.55      2.37 o 
   1   9   3       48.86       40.73      2.68 o 
   2   9   3        3.21        3.18      1.39 o 
   3   9   3        0.01        1.48      1.25 o 
   4   9   3       15.97       18.75      2.63 o 
   5   9   3       84.43       83.80      5.31 o 
   6   9   3        3.75        3.61      2.34 o 
   7   9   3        3.16        2.91      2.42 o 
  -9  10   3        6.96        5.55      2.52 o 
  -8  10   3        0.73        3.01      1.78 o 
  -7  10   3       31.01       33.12      2.48 o 
  -6  10   3        3.52        3.53      1.44 o 
  -5  10   3        6.34        7.24      1.56 o 
  -4  10   3       26.43       27.56      2.06 o 
  -3  10   3       37.26       26.50      3.21 o 
  -2  10   3      758.67      748.30     28.80 o 
  -1  10   3       64.46       56.79      3.42 o 
   0  10   3       44.34       41.68      3.17 o 
   1  10   3        1.04        1.78      1.44 o 
   2  10   3        1.89        0.37      1.26 o 
   3  10   3        6.16        9.32      2.21 o 
   4  10   3        2.72        2.59      1.78 o 
   5  10   3       15.02       19.74      2.99 o 
   6  10   3        3.27        3.17      2.38 o 
  -8  11   3        3.80        5.55      2.71 o 
  -7  11   3        0.16        1.30      1.77 o 
  -6  11   3        0.00        0.13      1.41 o 
  -5  11   3        3.81        5.97      1.90 o 
  -4  11   3        0.06        0.34      1.56 o 
  -3  11   3        0.00        1.53      1.53 o 
  -2  11   3        0.24        1.37      1.64 o 
  -1  11   3      132.57      108.43      7.77 o 
   0  11   3        3.03        3.76      1.84 o 
   1  11   3        3.04        4.19      2.18 o 
   2  11   3       15.85       11.90      2.77 o 
   3  11   3        2.51        1.04      2.02 o 
   4  11   3       14.39       14.89      2.88 o 
   5  11   3       37.56       39.94      3.97 o 
  -7  12   3       10.73       16.37      3.17 o 
  -6  12   3        5.69        6.38      2.67 o 
  -5  12   3        0.03        1.87      1.85 o 
  -4  12   3        0.00        1.36      1.76 o 
  -3  12   3        0.13        0.00      1.89 o 
  -2  12   3       76.09       65.68      5.00 o 
  -1  12   3       29.67       30.19      3.20 o 
   0  12   3        1.15        0.00      1.87 o 
   1  12   3        1.43        3.83      2.29 o 
   2  12   3        0.77        2.85      2.34 o 
   3  12   3        3.85        4.76      2.48 o 
   4  12   3       12.25        9.94      3.07 o 
  -4  13   3        3.84        6.04      2.54 o 
  -3  13   3        1.51        0.92      2.07 o 
  -2  13   3        0.85        1.59      2.69 o 
  -1  13   3        7.34        8.81      3.21 o 
   0  13   3        6.74        7.37      2.74 o 
   1  13   3        0.10        0.70      2.25 o 
 -14   0   4        2.66        0.73      2.66 o 
 -13   0   4        2.89        6.99      2.72 o 
 -12   0   4       44.05       52.84      4.42 o 
 -11   0   4      283.76      315.27      8.55 o 
 -10   0   4       66.80       72.92      3.64 o 
  -9   0   4      513.20      482.65      7.93 o 
  -8   0   4        0.23        1.62      0.92 o 
  -7   0   4        0.97        2.60      1.06 o 
  -6   0   4      287.74      303.66      9.51 o 
  -5   0   4      761.02      804.23     24.33 o 
  -4   0   4      654.73      577.02     86.40 o 
  -3   0   4      891.19      940.10     16.42 o 
  -2   0   4      325.04      353.18      6.44 o 
  -1   0   4      107.35       91.98      3.57 o 
   0   0   4      769.51      678.45      7.67 o 
   1   0   4     2046.50     1925.59     45.83 o 
   2   0   4     8624.09     8611.22    298.71 o 
   3   0   4      576.17      513.10     11.06 o 
   4   0   4       15.93       16.07      1.66 o 
   5   0   4        5.26        4.61      1.57 o 
   6   0   4        0.04        1.00      1.22 o 
   7   0   4        0.06        1.40      3.20 o 
   8   0   4        0.30        0.60      3.20 o 
   9   0   4       35.24       28.41      6.80 o 
  10   0   4        0.26        0.60      5.20 o 
 -14   1   4        0.10        0.17      1.82 o 
 -13   1   4        0.88        0.00      1.57 o 
 -12   1   4        0.43        2.59      1.44 o 
 -11   1   4        2.60        2.61      1.28 o 
 -10   1   4       90.32       78.53      6.96 o 
  -9   1   4       27.95       24.60      2.45 o 
  -8   1   4       99.04       76.74      6.88 o 
  -7   1   4      102.72       88.60      6.95 o 
  -6   1   4       39.86       36.28      1.93 o 
  -5   1   4      743.06      781.48     14.65 o 
  -4   1   4      390.38      412.23      6.81 o 
  -3   1   4      719.27      668.85      9.93 o 
  -2   1   4      276.10      233.79     24.35 o 
  -1   1   4       51.69       42.24      3.77 o 
   0   1   4        1.61        2.49      0.52 o 
   1   1   4       62.56       60.74      1.71 o 
   2   1   4        4.01        5.14      0.83 o 
   3   1   4       51.58       44.75      1.55 o 
   4   1   4       87.71       81.17      2.18 o 
   5   1   4        3.05        3.32      1.21 o 
   6   1   4        0.73        2.11      1.37 o 
   7   1   4        8.73        7.15      1.86 o 
   8   1   4        0.07        0.51      2.47 o 
   9   1   4        0.25        1.61      3.04 o 
  10   1   4        0.02        0.51      3.32 o 
 -13   2   4        0.32        0.85      1.52 o 
 -12   2   4        0.30        0.00      1.23 o 
 -11   2   4        0.28        0.53      1.12 o 
 -10   2   4       29.82       25.12      1.97 o 
  -9   2   4      458.47      476.60      6.08 o 
  -8   2   4        1.01        2.76      0.87 o 
  -7   2   4       96.70       82.04      2.12 o 
  -6   2   4       46.34       53.86      1.66 o 
  -5   2   4       23.45       19.79      1.09 o 
  -4   2   4       80.16      104.10      2.47 o 
  -3   2   4       80.51       92.64      3.50 o 
  -2   2   4       82.68       86.89      3.23 o 
  -1   2   4       11.24       10.91      0.73 o 
   0   2   4        0.56        0.76      0.50 o 
   1   2   4        4.14        2.76      0.87 o 
   2   2   4     3207.89     3114.31     77.56 o 
   3   2   4       19.86       21.39      1.28 o 
   4   2   4       49.98       47.19      4.12 o 
   5   2   4        8.29        9.74      1.53 o 
   6   2   4        1.35        2.49      1.30 o 
   7   2   4        0.41        0.61      1.45 o 
   8   2   4        1.24        0.00      1.71 o 
   9   2   4        6.27        3.59      3.39 o 
 -13   3   4        0.00        0.28      1.55 o 
 -12   3   4        0.33        1.14      1.32 o 
 -11   3   4        2.60        3.34      1.33 o 
 -10   3   4       14.89       20.67      1.87 o 
  -9   3   4        2.30        0.68      0.99 o 
  -8   3   4        4.01        3.51      0.97 o 
  -7   3   4        0.07        0.00      0.68 o 
  -6   3   4      176.05      181.78      8.58 o 
  -5   3   4       91.35      102.38      3.81 o 
  -4   3   4       19.21       21.79      1.27 o 
  -3   3   4     1552.93     1551.21    136.32 o 
  -2   3   4      143.92      168.85      7.37 o 
  -1   3   4      134.42      129.68      3.72 o 
   0   3   4        8.95        8.18      0.85 o 
   1   3   4        6.92        5.46      1.05 o 
   2   3   4       16.50       15.74      1.57 o 
   3   3   4      248.51      223.62     11.27 o 
   4   3   4       20.20       19.00      1.81 o 
   5   3   4        3.23        4.55      1.39 o 
   6   3   4        4.69        5.60      1.51 o 
   7   3   4       20.13       21.93      2.61 o 
   8   3   4        9.77        9.43      2.36 o 
   9   3   4        0.35        0.00      2.06 o 
 -13   4   4        1.01        2.86      1.68 o 
 -12   4   4        0.02        0.69      1.29 o 
 -11   4   4        0.42        0.00      1.24 o 
 -10   4   4      131.38      126.77      3.61 o 
  -9   4   4       56.90       56.30      2.46 o 
  -8   4   4        2.47        1.59      0.91 o 
  -7   4   4        0.21        0.00      0.70 o 
  -6   4   4       94.78       95.01      4.36 o 
  -5   4   4       17.22       24.54      1.61 o 
  -4   4   4       52.08       66.94      3.17 o 
  -3   4   4      504.91      504.06     36.13 o 
  -2   4   4        1.48        0.81      0.50 o 
  -1   4   4      107.30      108.90      5.84 o 
   0   4   4        0.31        0.36      0.59 o 
   1   4   4        2.23        3.19      0.97 o 
   2   4   4       33.15       32.36      2.07 o 
   3   4   4        0.27        0.00      0.93 o 
   4   4   4        8.05        7.61      1.52 o 
   5   4   4       25.03       25.01      2.17 o 
   6   4   4        1.87        1.75      1.29 o 
   7   4   4        1.19        0.84      1.49 o 
   8   4   4        0.04        0.15      1.90 o 
   9   4   4        0.43        0.53      2.31 o 
 -13   5   4        0.07        0.69      1.83 o 
 -12   5   4        0.30        0.71      1.51 o 
 -11   5   4        1.35        0.62      1.27 o 
 -10   5   4       19.46       19.62      1.95 o 
  -9   5   4       14.14       13.88      1.64 o 
  -8   5   4        1.59        0.55      0.93 o 
  -7   5   4      140.04      136.52      4.46 o 
  -6   5   4       19.40       17.43      1.44 o 
  -5   5   4        7.46       11.89      1.23 o 
  -4   5   4       29.47       31.76      1.85 o 
  -3   5   4      148.33      163.14      6.55 o 
  -2   5   4       19.52       19.31      1.09 o 
  -1   5   4      254.90      248.38     14.15 o 
   0   5   4      157.55      173.05      9.59 o 
   1   5   4      298.93      295.66     13.78 o 
   2   5   4       22.42       27.16      2.01 o 
   3   5   4       53.64       59.09      2.65 o 
   4   5   4       73.35       74.31      3.99 o 
   5   5   4        0.00        0.00      1.16 o 
   6   5   4        0.14        0.00      1.37 o 
   7   5   4       19.25       19.17      2.45 o 
   8   5   4        0.22        0.36      1.82 o 
   9   5   4       11.17        8.63      3.17 o 
 -12   6   4        4.14        7.74      2.01 o 
 -11   6   4        0.60        0.09      1.34 o 
 -10   6   4        2.47        3.65      1.37 o 
  -9   6   4        8.95        6.26      1.53 o 
  -8   6   4        8.19        7.12      1.38 o 
  -7   6   4       23.99       24.52      1.85 o 
  -6   6   4       26.20       25.92      1.80 o 
  -5   6   4       33.68       37.61      1.86 o 
  -4   6   4      385.04      361.69     19.78 o 
  -3   6   4      189.53      193.84     11.43 o 
  -2   6   4        1.90        2.19      0.69 o 
  -1   6   4       97.02       96.69      4.91 o 
   0   6   4       25.01       24.17      1.83 o 
   1   6   4       34.35       32.38      2.11 o 
   2   6   4        2.28        2.11      1.11 o 
   3   6   4        7.07        7.00      1.43 o 
   4   6   4        6.80        9.43      1.74 o 
   5   6   4        0.78        0.00      1.33 o 
   6   6   4        0.63        1.46      1.52 o 
   7   6   4       13.65       12.50      2.55 o 
   8   6   4        4.36        5.48      2.41 o 
 -12   7   4        0.99        1.74      1.98 o 
 -11   7   4        3.26        4.12      1.78 o 
 -10   7   4        3.04        4.46      1.51 o 
  -9   7   4        0.02        0.43      1.19 o 
  -8   7   4       58.40       55.66      4.22 o 
  -7   7   4       36.92       49.91      2.44 o 
  -6   7   4      105.13      115.68      4.54 o 
  -5   7   4      250.60      228.59      9.78 o 
  -4   7   4       44.63       44.84      2.00 o 
  -3   7   4        0.67        1.01      0.82 o 
  -2   7   4        9.29        9.90      1.46 o 
  -1   7   4       56.93       59.79      3.33 o 
   0   7   4        5.51        5.71      1.24 o 
   1   7   4       91.73       83.81      4.56 o 
   2   7   4       33.53       32.61      2.32 o 
   3   7   4       91.85       90.07      3.83 o 
   4   7   4        3.31        3.65      1.52 o 
   5   7   4        5.05        7.76      1.88 o 
   6   7   4       19.08       15.27      2.28 o 
   7   7   4        0.00        0.49      1.97 o 
   8   7   4        0.79        1.29      2.24 o 
 -11   8   4        1.05        1.89      1.89 o 
 -10   8   4        5.19        4.85      1.68 o 
  -9   8   4        3.18        2.91      1.44 o 
  -8   8   4       32.39       30.15      2.29 o 
  -7   8   4        7.06       10.36      1.65 o 
  -6   8   4      392.40      387.34     16.40 o 
  -5   8   4        1.26        2.07      1.09 o 
  -4   8   4        0.21        0.07      0.94 o 
  -3   8   4       42.23       46.69      2.67 o 
  -2   8   4       15.00       16.30      1.87 o 
  -1   8   4       23.02       27.06      2.50 o 
   0   8   4        0.51        0.29      0.99 o 
   1   8   4        2.46        3.38      1.21 o 
   2   8   4        0.60        1.41      1.22 o 
   3   8   4       13.98       13.64      1.99 o 
   4   8   4       18.55       20.55      2.74 o 
   5   8   4       17.85       15.57      3.14 o 
   6   8   4        0.01        0.00      2.03 o 
   7   8   4        0.02        0.19      2.32 o 
 -10   9   4        0.82        0.00      1.78 o 
  -9   9   4        7.43        5.24      1.64 o 
  -8   9   4       36.24       37.19      2.59 o 
  -7   9   4      107.84       99.15      3.72 o 
  -6   9   4       56.88       57.11      3.16 o 
  -5   9   4       56.12       59.46      2.61 o 
  -4   9   4       13.00       14.17      1.96 o 
  -3   9   4       26.96       24.51      2.32 o 
  -2   9   4      153.76      139.73      4.92 o 
  -1   9   4      205.20      188.86      6.27 o 
   0   9   4      175.43      159.47      6.32 o 
   1   9   4        0.60        0.00      1.27 o 
   2   9   4        5.00        5.48      1.52 o 
   3   9   4        4.08        5.58      1.76 o 
   4   9   4        0.93        0.72      1.61 o 
   5   9   4       58.42       49.23      4.77 o 
   6   9   4       18.45       14.82      3.01 o 
  -9  10   4        6.26        4.18      1.96 o 
  -8  10   4        1.30        0.00      1.53 o 
  -7  10   4        4.40        6.43      1.73 o 
  -6  10   4       17.19       16.15      2.34 o 
  -5  10   4        8.56        6.62      1.87 o 
  -4  10   4        0.31        1.06      1.44 o 
  -3  10   4        0.90        0.60      1.66 o 
  -2  10   4       18.23       20.12      2.74 o 
  -1  10   4        1.85        2.77      1.70 o 
   0  10   4       24.96       24.41      2.81 o 
   1  10   4        0.89        0.00      1.52 o 
   2  10   4        1.64        3.07      1.75 o 
   3  10   4        0.16        0.00      1.52 o 
   4  10   4        0.21        0.16      2.10 o 
   5  10   4        8.00        5.69      2.57 o 
  -8  11   4        0.44        1.54      1.96 o 
  -7  11   4        2.99        3.33      2.11 o 
  -6  11   4        0.08        0.75      1.78 o 
  -5  11   4        0.22        0.64      1.61 o 
  -4  11   4        8.73        7.61      2.22 o 
  -3  11   4        2.77        2.25      1.81 o 
  -2  11   4       55.58       51.29      3.89 o 
  -1  11   4        5.91        9.44      2.29 o 
   0  11   4        4.56        2.82      1.77 o 
   1  11   4        0.68        0.00      1.62 o 
   2  11   4        0.49        0.47      2.17 o 
   3  11   4        2.42        3.91      2.32 o 
   4  11   4        3.85        2.47      2.54 o 
  -6  12   4        7.74        7.45      2.43 o 
  -5  12   4       11.20       13.71      2.81 o 
  -4  12   4        0.40        2.15      2.00 o 
  -3  12   4       14.09       16.24      2.91 o 
  -2  12   4        2.15        3.18      2.07 o 
  -1  12   4        0.25        2.99      2.08 o 
   0  12   4        5.02        5.18      2.74 o 
   1  12   4        3.95        2.15      2.30 o 
   2  12   4        0.56        0.00      2.16 o 
  -2  13   4        1.27        1.69      2.32 o 
 -14   1   5        0.00        0.99      1.88 o 
 -13   1   5        0.02        0.00      1.61 o 
 -12   1   5        0.00        0.30      1.28 o 
 -11   1   5        1.15        0.00      1.02 o 
 -10   1   5       52.62       51.19      2.50 o 
  -9   1   5      433.04      392.01     19.21 o 
  -8   1   5        0.05        0.62      0.68 o 
  -7   1   5       44.27       38.31      3.21 o 
  -6   1   5       11.54       12.83      1.09 o 
  -5   1   5       26.03       23.85      1.44 o 
  -4   1   5     1042.34     1070.24     13.82 o 
  -3   1   5       91.49       88.38      5.06 o 
  -2   1   5       47.17       45.21      1.40 o 
  -1   1   5       98.93       89.33      9.62 o 
   0   1   5        5.26        6.24      0.79 o 
   1   1   5       14.25        9.98      0.96 o 
   2   1   5       63.26       62.44      1.93 o 
   3   1   5      117.74      109.22      5.26 o 
   4   1   5       14.61       12.81      1.89 o 
   5   1   5        1.58        2.36      1.49 o 
   6   1   5        0.50        0.37      2.33 o 
   7   1   5        6.32        3.52      2.96 o 
   8   1   5        0.08        2.08      3.18 o 
   9   1   5        0.02        0.00      3.53 o 
 -13   2   5        0.01        0.52      1.56 o 
 -12   2   5       13.97       11.67      1.83 o 
 -11   2   5        0.49        0.00      1.10 o 
 -10   2   5       39.80       35.52      2.26 o 
  -9   2   5      146.42      129.71      3.46 o 
  -8   2   5      190.93      162.19      3.53 o 
  -7   2   5        4.30        3.31      0.80 o 
  -6   2   5       14.22       19.92      1.23 o 
  -5   2   5        0.66        0.00      0.55 o 
  -4   2   5      231.71      244.40      4.53 o 
  -3   2   5       13.42       16.89      1.46 o 
  -2   2   5       94.54       82.37      2.56 o 
  -1   2   5      164.88      161.15      2.96 o 
   0   2   5       77.71       68.10      1.60 o 
   1   2   5       24.65       28.14      4.23 o 
   2   2   5        7.63        5.63      2.96 o 
   3   2   5       34.26       26.20      6.66 o 
   4   2   5        0.61        2.35      1.25 o 
   5   2   5       11.57        9.23      1.85 o 
   6   2   5        4.11        3.72      1.76 o 
   7   2   5        0.04        0.69      2.90 o 
   8   2   5        4.84        3.96      3.46 o 
 -13   3   5        1.32        0.42      1.52 o 
 -12   3   5        2.34        1.69      1.40 o 
 -11   3   5       30.54       27.61      2.22 o 
 -10   3   5       39.87       32.60      2.26 o 
  -9   3   5      171.66      184.92      4.08 o 
  -8   3   5      159.99      141.09      3.40 o 
  -7   3   5       72.15       59.34      2.21 o 
  -6   3   5      174.06      152.36      5.91 o 
  -5   3   5        9.68       11.54      1.02 o 
  -4   3   5      701.54      789.46     25.10 o 
  -3   3   5       42.74       42.17      1.48 o 
  -2   3   5        0.12        0.65      0.53 o 
  -1   3   5       84.33       75.87      2.09 o 
   0   3   5        0.01        0.00      0.81 o 
   1   3   5        0.38        0.01      0.89 o 
   2   3   5        0.94        2.83      1.15 o 
   3   3   5        0.55        1.22      1.15 o 
   4   3   5      186.75      181.46      7.64 o 
   5   3   5       21.14       23.62      2.23 o 
   6   3   5        0.07        0.13      1.62 o 
   7   3   5        9.45        9.43      2.32 o 
   8   3   5        5.23        7.69      3.84 o 
 -13   4   5        3.41        7.92      1.94 o 
 -12   4   5        0.34        0.07      1.36 o 
 -11   4   5        0.45        2.11      1.32 o 
 -10   4   5      130.30      125.62      4.37 o 
  -9   4   5       20.19       22.06      1.88 o 
  -8   4   5        0.70        0.00      0.91 o 
  -7   4   5        5.75        5.64      1.12 o 
  -6   4   5        8.82       10.23      1.24 o 
  -5   4   5       62.71       56.89      2.70 o 
  -4   4   5        3.66        2.94      0.69 o 
  -3   4   5      194.70      203.88      6.91 o 
  -2   4   5      307.15      309.07     10.20 o 
  -1   4   5        0.25        0.00      0.69 o 
   0   4   5       71.53       65.81      4.12 o 
   1   4   5       53.39       49.99      3.70 o 
   2   4   5       40.71       44.63      2.43 o 
   3   4   5        4.14        2.58      1.27 o 
   4   4   5       35.19       36.61      2.57 o 
   5   4   5        0.51        0.00      1.27 o 
   6   4   5        7.07        6.15      1.84 o 
   7   4   5        0.46        0.54      1.93 o 
   8   4   5        2.67        3.29      2.18 o 
 -13   5   5        0.39        0.83      1.75 o 
 -12   5   5        0.34        0.01      1.47 o 
 -11   5   5        0.12        0.76      1.28 o 
 -10   5   5       47.39       45.72      2.64 o 
  -9   5   5        9.22       11.11      1.61 o 
  -8   5   5        1.16        0.22      0.93 o 
  -7   5   5       23.75       29.18      2.06 o 
  -6   5   5        5.72        3.25      1.01 o 
  -5   5   5        6.04        4.57      0.98 o 
  -4   5   5        5.82        4.18      0.92 o 
  -3   5   5       12.28       11.83      1.01 o 
  -2   5   5      101.03       87.72      5.82 o 
  -1   5   5       28.88       25.69      1.90 o 
   0   5   5       27.11       24.41      1.90 o 
   1   5   5      154.03      146.42      9.50 o 
   2   5   5        1.64        0.87      1.06 o 
   3   5   5        9.15       10.33      1.69 o 
   4   5   5       13.68       13.45      1.92 o 
   5   5   5        0.53        0.00      1.34 o 
   6   5   5        4.63        4.98      1.85 o 
   7   5   5       15.58       15.41      2.81 o 
   8   5   5        2.83        0.41      2.39 o 
 -12   6   5        7.74        9.21      2.01 o 
 -11   6   5        7.01        4.11      1.54 o 
 -10   6   5        1.55        2.32      1.31 o 
  -9   6   5        6.60        5.19      1.52 o 
  -8   6   5        6.91       10.65      1.60 o 
  -7   6   5       45.93       50.63      2.37 o 
  -6   6   5      206.41      195.09      4.54 o 
  -5   6   5      225.52      217.20      9.45 o 
  -4   6   5       18.45       20.67      1.54 o 
  -3   6   5       67.11       62.31      2.67 o 
  -2   6   5        6.70        7.35      1.12 o 
  -1   6   5        2.67        2.48      1.05 o 
   0   6   5       31.89       35.67      2.37 o 
   1   6   5       54.49       53.16      4.00 o 
   2   6   5        2.00        2.90      1.35 o 
   3   6   5        8.98        7.85      1.90 o 
   4   6   5       20.72       19.15      2.27 o 
   5   6   5        2.56        1.84      1.64 o 
   6   6   5        4.59        4.19      1.88 o 
   7   6   5        0.49        0.00      1.89 o 
 -12   7   5        3.69        3.10      1.84 o 
 -11   7   5        5.48        7.62      1.87 o 
 -10   7   5        0.06        1.78      1.38 o 
  -9   7   5        0.96        0.00      1.17 o 
  -8   7   5        0.69        1.37      1.27 o 
  -7   7   5       65.68       58.37      2.66 o 
  -6   7   5        9.21        7.48      1.44 o 
  -5   7   5       25.51       30.29      1.98 o 
  -4   7   5      109.29       97.06      3.45 o 
  -3   7   5       38.20       36.81      2.44 o 
  -2   7   5       21.26       22.63      2.41 o 
  -1   7   5       26.89       27.28      2.51 o 
   0   7   5        8.66        7.65      1.51 o 
   1   7   5       18.93       19.73      2.06 o 
   2   7   5        0.84        1.36      1.18 o 
   3   7   5        0.01        0.00      1.55 o 
   4   7   5        3.51        2.56      1.61 o 
   5   7   5        0.05        1.02      1.64 o 
   6   7   5        0.02        0.32      1.79 o 
   7   7   5        6.09        3.46      2.38 o 
 -11   8   5        2.61        3.53      1.82 o 
 -10   8   5        4.62        4.74      1.67 o 
  -9   8   5        5.33        3.76      1.89 o 
  -8   8   5        8.39        6.29      1.58 o 
  -7   8   5        6.49        6.18      1.48 o 
  -6   8   5       95.03      100.88      3.73 o 
  -5   8   5      506.41      486.74     20.07 o 
  -4   8   5        1.19        1.65      1.30 o 
  -3   8   5        3.71        1.44      1.50 o 
  -2   8   5        0.21        2.07      1.45 o 
  -1   8   5        1.83        0.03      1.27 o 
   0   8   5       31.35       28.47      2.82 o 
   1   8   5       58.46       54.39      3.01 o 
   2   8   5       28.53       29.83      2.54 o 
   3   8   5        3.71        2.98      1.66 o 
   4   8   5        3.27        1.00      1.70 o 
   5   8   5        5.43        4.82      1.97 o 
   6   8   5       15.09       15.25      3.00 o 
 -10   9   5        6.29        6.10      2.00 o 
  -9   9   5        0.70        0.71      1.80 o 
  -8   9   5        4.33        6.39      1.70 o 
  -7   9   5        4.17        4.79      1.69 o 
  -6   9   5       11.19       12.20      2.22 o 
  -5   9   5       11.07       14.80      2.23 o 
  -4   9   5        0.06        0.86      1.57 o 
  -3   9   5       43.52       41.48      3.33 o 
  -2   9   5       47.63       49.33      3.67 o 
  -1   9   5      193.12      183.65      7.22 o 
   0   9   5       45.15       48.20      3.61 o 
   1   9   5       16.28       15.25      2.79 o 
   2   9   5        0.01        0.56      1.57 o 
   3   9   5        0.00        0.00      1.53 o 
   4   9   5        0.36        0.45      1.84 o 
   5   9   5        0.01        0.00      2.13 o 
  -9  10   5        0.48        0.69      1.78 o 
  -8  10   5        0.50        0.00      1.89 o 
  -7  10   5        2.25        3.90      2.02 o 
  -6  10   5        0.24        0.94      1.66 o 
  -5  10   5        4.94        4.98      1.87 o 
  -4  10   5        4.00        1.24      1.88 o 
  -3  10   5        0.39        0.00      1.77 o 
  -2  10   5       11.01       12.30      2.56 o 
  -1  10   5        3.39        5.62      2.10 o 
   0  10   5        7.93       10.25      2.37 o 
   1  10   5        1.14        0.44      1.75 o 
   2  10   5        0.54        0.00      1.82 o 
   3  10   5        6.01        5.41      2.48 o 
   4  10   5        0.21        2.73      2.32 o 
  -7  11   5        2.10        1.84      2.11 o 
  -6  11   5        6.76        9.25      2.36 o 
  -5  11   5        5.77        9.63      2.56 o 
  -4  11   5        0.58        2.22      2.03 o 
  -3  11   5        0.41        0.00      1.80 o 
  -2  11   5        3.34        1.05      2.04 o 
  -1  11   5      200.90      174.09      9.38 o 
   0  11   5       16.51       19.83      3.12 o 
   1  11   5        0.61        1.58      1.99 o 
   2  11   5        0.32        0.48      2.26 o 
  -5  12   5        0.71        4.30      2.44 o 
  -4  12   5       15.01       15.86      3.06 o 
  -3  12   5        1.23        1.76      2.23 o 
  -2  12   5        0.96        2.59      2.42 o 
  -1  12   5        0.14        2.17      2.34 o 
   0  12   5       28.40       31.55      3.73 o 
 -13   0   6        0.09        0.45      2.25 o 
 -12   0   6        1.38        0.00      1.81 o 
 -11   0   6        4.56        5.77      2.21 o 
 -10   0   6       46.56       44.73      3.88 o 
  -9   0   6       33.65       30.89      2.71 o 
  -8   0   6       23.35       19.54      2.21 o 
  -7   0   6      305.75      256.13      9.02 o 
  -6   0   6       68.08       65.26      3.60 o 
  -5   0   6        0.39        0.00      0.83 o 
  -4   0   6      399.08      394.71      6.35 o 
  -3   0   6      300.17      265.64     17.90 o 
  -2   0   6      460.84      436.03      6.01 o 
  -1   0   6      102.84      100.97      3.81 o 
   0   0   6        8.60       11.00      1.53 o 
   1   0   6        9.97       14.04      1.66 o 
   2   0   6        4.67        4.00      2.80 o 
   3   0   6       12.43       19.00      5.00 o 
   4   0   6       18.19       25.21      5.80 o 
   5   0   6       17.62       16.40      5.40 o 
   6   0   6        0.46        0.60      4.00 o 
   7   0   6        0.02        0.00      4.60 o 
 -13   1   6        2.18        1.42      1.75 o 
 -12   1   6        0.63        1.13      1.47 o 
 -11   1   6       10.79       15.21      1.98 o 
 -10   1   6      143.68      148.17      4.36 o 
  -9   1   6       52.30       49.80      2.43 o 
  -8   1   6      417.87      358.55     33.70 o 
  -7   1   6        3.89        3.82      0.88 o 
  -6   1   6       13.38       13.15      1.18 o 
  -5   1   6       73.00       80.78      2.15 o 
  -4   1   6       65.53       62.62      1.90 o 
  -3   1   6      242.88      215.37     35.08 o 
  -2   1   6       14.19       12.96      3.08 o 
  -1   1   6       44.85       48.70      1.65 o 
   0   1   6       12.80       13.76      1.17 o 
   1   1   6       18.93       18.31      1.68 o 
   2   1   6      139.91      118.00      5.80 o 
   3   1   6      770.71      740.38     37.34 o 
   4   1   6       52.67       51.24      5.09 o 
   5   1   6        2.38        6.08      2.69 o 
   6   1   6        0.00        0.60      2.90 o 
   7   1   6        0.20        0.10      3.24 o 
 -13   2   6        0.09        1.06      1.67 o 
 -12   2   6        1.14        1.74      1.50 o 
 -11   2   6       15.76       17.07      1.94 o 
 -10   2   6        3.48        5.64      1.37 o 
  -9   2   6       17.49       18.72      1.78 o 
  -8   2   6       18.08       17.14      1.72 o 
  -7   2   6        4.99        5.03      1.09 o 
  -6   2   6        0.01        0.00      0.66 o 
  -5   2   6      144.06      133.63      2.88 o 
  -4   2   6      188.48      179.04      4.64 o 
  -3   2   6       54.01       53.28      2.60 o 
  -2   2   6       37.45       41.01      1.56 o 
  -1   2   6       28.64       29.12      1.71 o 
   0   2   6        9.93        8.03      2.42 o 
   1   2   6        0.29        0.83      0.98 o 
   2   2   6       18.58       15.90      1.83 o 
   3   2   6        0.13        1.44      1.33 o 
   4   2   6        3.32        5.87      1.91 o 
   5   2   6       17.24       20.88      4.09 o 
   6   2   6        0.60        1.69      2.73 o 
   7   2   6        0.85        3.84      3.73 o 
 -13   3   6        0.17        0.25      1.70 o 
 -12   3   6        1.33        0.17      1.33 o 
 -11   3   6        0.21        0.13      1.25 o 
 -10   3   6        9.35       10.56      1.63 o 
  -9   3   6       58.81       50.59      2.50 o 
  -8   3   6      373.04      375.53      6.10 o 
  -7   3   6       22.30       19.86      1.94 o 
  -6   3   6       29.39       27.88      1.72 o 
  -5   3   6        0.22        0.42      0.74 o 
  -4   3   6       17.07       15.84      1.50 o 
  -3   3   6       24.23       26.56      1.41 o 
  -2   3   6       52.24       53.95      2.17 o 
  -1   3   6       68.98       70.07      2.75 o 
   0   3   6       11.25       14.51      1.66 o 
   1   3   6        0.28        0.00      0.96 o 
   2   3   6        0.52        0.00      1.07 o 
   3   3   6      141.87      122.14      7.87 o 
   4   3   6        0.00        0.00      1.39 o 
   5   3   6        0.83        1.13      1.64 o 
   6   3   6        2.40        2.63      2.93 o 
   7   3   6        0.01        0.00      3.04 o 
 -13   4   6        8.67       10.59      2.12 o 
 -12   4   6        2.15        3.11      1.61 o 
 -11   4   6        0.89        2.76      1.37 o 
 -10   4   6        9.48        9.80      1.67 o 
  -9   4   6        0.03        0.17      1.08 o 
  -8   4   6        2.02        0.48      1.03 o 
  -7   4   6        5.58        8.38      1.33 o 
  -6   4   6       19.70       22.25      1.70 o 
  -5   4   6        1.37        0.81      0.82 o 
  -4   4   6        4.00        4.27      0.87 o 
  -3   4   6       47.01       42.73      2.11 o 
  -2   4   6      177.22      174.24      6.20 o 
  -1   4   6       17.15       16.77      1.75 o 
   0   4   6       27.71       29.96      2.14 o 
   1   4   6       40.41       43.34      3.93 o 
   2   4   6       10.87       11.30      1.71 o 
   3   4   6        0.04        1.06      1.38 o 
   4   4   6       32.69       32.38      2.66 o 
   5   4   6        1.08        3.17      1.88 o 
   6   4   6        0.13        1.89      2.06 o 
   7   4   6        0.25        0.72      3.18 o 
 -12   5   6        1.17        1.05      1.56 o 
 -11   5   6        4.31        3.75      1.47 o 
 -10   5   6        0.91        0.53      1.19 o 
  -9   5   6       79.03       74.86      3.59 o 
  -8   5   6        1.28        0.49      1.38 o 
  -7   5   6        0.55        0.62      0.99 o 
  -6   5   6        0.00        0.65      1.00 o 
  -5   5   6       11.24       12.11      1.34 o 
  -4   5   6        5.19        7.40      1.48 o 
  -3   5   6       77.24       70.89      2.90 o 
  -2   5   6      190.62      184.58      4.74 o 
  -1   5   6        4.10        3.73      1.27 o 
   0   5   6        0.50        1.72      1.16 o 
   1   5   6        0.35        1.98      1.17 o 
   2   5   6        7.18        7.46      1.61 o 
   3   5   6        3.85        6.29      1.69 o 
   4   5   6        6.81        7.15      1.92 o 
   5   5   6        1.65        0.11      1.64 o 
   6   5   6        2.70        2.52      2.19 o 
 -12   6   6        0.92        1.02      1.68 o 
 -11   6   6        0.09        1.23      1.62 o 
 -10   6   6        5.44        4.74      1.64 o 
  -9   6   6       20.42       20.15      2.01 o 
  -8   6   6        0.81        1.01      1.14 o 
  -7   6   6        6.90        8.28      1.44 o 
  -6   6   6       89.58       84.48      2.84 o 
  -5   6   6       24.71       24.66      6.17 o 
  -4   6   6      175.76      151.93      5.39 o 
  -3   6   6       26.32       28.45      2.62 o 
  -2   6   6        6.91        6.63      1.66 o 
  -1   6   6       25.52       24.69      2.18 o 
   0   6   6       13.68       12.69      1.72 o 
   1   6   6       10.08        9.42      1.70 o 
   2   6   6       32.03       27.22      2.45 o 
   3   6   6        2.03        2.65      1.49 o 
   4   6   6       11.91       10.83      2.20 o 
   5   6   6        9.12        6.18      2.01 o 
   6   6   6        1.76        4.20      2.40 o 
 -11   7   6        1.50        3.05      1.66 o 
 -10   7   6        0.43        1.36      1.44 o 
  -9   7   6       10.85       10.63      2.16 o 
  -8   7   6        0.78        0.00      1.21 o 
  -7   7   6       10.19        9.30      1.61 o 
  -6   7   6       24.83       27.23      2.59 o 
  -5   7   6      189.77      171.86      7.32 o 
  -4   7   6        0.06        0.00      1.56 o 
  -3   7   6       23.64       23.31      2.69 o 
  -2   7   6       27.79       30.05      2.89 o 
  -1   7   6        7.96        9.86      2.08 o 
   0   7   6       17.38       22.38      2.26 o 
   1   7   6        8.42       11.39      1.91 o 
   2   7   6        0.20        1.14      1.41 o 
   3   7   6        1.12        0.83      1.77 o 
   4   7   6        1.48        1.70      1.73 o 
   5   7   6        0.78        1.97      2.05 o 
 -11   8   6        0.02        0.10      1.82 o 
 -10   8   6        1.58        3.77      1.69 o 
  -9   8   6        0.09        1.63      1.55 o 
  -8   8   6        0.99        0.45      1.37 o 
  -7   8   6       68.39       72.37      3.78 o 
  -6   8   6       20.87       23.18      2.58 o 
  -5   8   6      103.00       92.97      3.93 o 
  -4   8   6       35.33       36.50      3.35 o 
  -3   8   6        8.31        7.90      2.16 o 
  -2   8   6        2.61        4.83      1.88 o 
  -1   8   6       24.01       22.32      2.82 o 
   0   8   6       65.19       72.09      4.00 o 
   1   8   6       18.76       23.00      2.98 o 
   2   8   6        0.45        0.40      1.58 o 
   3   8   6        7.28        4.05      2.10 o 
   4   8   6        7.73        6.01      2.25 o 
   5   8   6        0.01        1.13      2.15 o 
 -10   9   6        4.29        4.24      1.93 o 
  -9   9   6        3.25        2.43      2.13 o 
  -8   9   6        1.19        0.33      1.88 o 
  -7   9   6       21.17       19.89      2.71 o 
  -6   9   6        3.47        3.65      1.86 o 
  -5   9   6       51.47       48.44      3.83 o 
  -4   9   6        7.71        9.37      2.33 o 
  -3   9   6        8.16       10.82      2.49 o 
  -2   9   6        1.09        0.00      1.67 o 
  -1   9   6        5.30        6.50      2.15 o 
   0   9   6        0.00        0.00      1.80 o 
   1   9   6        5.31        4.75      2.16 o 
   2   9   6        0.06        0.44      2.00 o 
   3   9   6        1.21        0.58      1.91 o 
   4   9   6        0.62        0.55      2.08 o 
  -8  10   6        5.03        3.42      2.27 o 
  -7  10   6       15.84       14.40      2.68 o 
  -6  10   6       17.40       20.13      3.12 o 
  -5  10   6        1.20        2.46      1.97 o 
  -4  10   6        8.38       11.10      2.67 o 
  -3  10   6        0.00        0.00      1.89 o 
  -2  10   6        7.22       10.52      2.66 o 
  -1  10   6       43.84       42.50      3.89 o 
   0  10   6       18.59       16.63      3.08 o 
   1  10   6       25.34       20.88      3.29 o 
   2  10   6        0.11        0.00      2.18 o 
  -6  11   6        0.96        1.98      2.32 o 
  -5  11   6        0.00        0.00      2.18 o 
  -4  11   6        0.67        3.93      2.37 o 
  -3  11   6        1.47        0.55      2.20 o 
  -2  11   6        0.03        0.00      2.12 o 
  -1  11   6        4.64        4.33      2.50 o 
   0  11   6        0.02        0.12      2.18 o 
 -13   1   7        0.29        1.52      1.73 o 
 -12   1   7        1.53        0.20      1.45 o 
 -11   1   7        2.59        3.83      1.55 o 
 -10   1   7        0.70        1.14      1.25 o 
  -9   1   7        1.38        2.20      1.19 o 
  -8   1   7      152.32      129.55     13.99 o 
  -7   1   7        2.15        0.89      0.88 o 
  -6   1   7        0.83        0.22      0.78 o 
  -5   1   7        8.06        7.95      1.12 o 
  -4   1   7        3.17        2.50      0.90 o 
  -3   1   7        9.44        9.87      1.74 o 
  -2   1   7        3.59        4.06      0.97 o 
  -1   1   7        0.86        0.57      1.03 o 
   0   1   7       14.54       19.12      1.87 o 
   1   1   7        4.33        7.27      2.47 o 
   2   1   7        0.07        0.00      2.50 o 
   3   1   7        2.04        4.81      2.61 o 
   4   1   7        0.00        0.00      2.47 o 
   5   1   7        2.10        2.82      3.12 o 
   6   1   7        0.25        0.00      3.90 o 
 -13   2   7        2.94        3.30      1.84 o 
 -12   2   7        3.02        3.29      1.68 o 
 -11   2   7        0.31        0.48      1.23 o 
 -10   2   7       37.27       30.46      2.24 o 
  -9   2   7       24.09       21.85      1.94 o 
  -8   2   7      357.65      356.93      5.55 o 
  -7   2   7       41.44       39.08      2.16 o 
  -6   2   7       10.61       12.43      1.33 o 
  -5   2   7       35.92       39.32      1.82 o 
  -4   2   7        0.17        0.14      0.74 o 
  -3   2   7      252.25      253.91      6.33 o 
  -2   2   7       13.30       11.77      1.68 o 
  -1   2   7       24.99       16.26      5.92 o 
   0   2   7       12.94       12.93      2.00 o 
   1   2   7        2.39        0.43      1.21 o 
   2   2   7        1.94        4.07      1.84 o 
   3   2   7        0.46        4.26      2.76 o 
   4   2   7        6.41        8.99      3.39 o 
   5   2   7        8.81       10.54      3.81 o 
   6   2   7        0.02        0.00      3.32 o 
 -13   3   7        0.63        1.28      1.86 o 
 -12   3   7        2.63        2.58      1.57 o 
 -11   3   7        2.78        1.40      1.29 o 
 -10   3   7        1.64        4.00      1.47 o 
  -9   3   7      128.55      118.00      3.83 o 
  -8   3   7       32.40       30.61      2.13 o 
  -7   3   7       75.19       70.43      2.68 o 
  -6   3   7       17.89       20.12      1.87 o 
  -5   3   7        0.84        0.31      0.89 o 
  -4   3   7        9.11       11.41      1.23 o 
  -3   3   7       10.53       11.54      1.46 o 
  -2   3   7       21.64       18.54      1.91 o 
  -1   3   7       23.82       26.53      2.12 o 
   0   3   7        7.34        8.48      1.59 o 
   1   3   7        5.04        5.21      1.48 o 
   2   3   7        2.30        1.23      1.25 o 
   3   3   7        2.92        2.79      1.76 o 
   4   3   7       11.05       10.46      3.45 o 
   5   3   7        1.07        3.78      3.30 o 
   6   3   7        1.25        0.00      3.40 o 
 -12   4   7        0.06        0.48      1.55 o 
 -11   4   7        0.56        0.00      1.37 o 
 -10   4   7        1.84        2.30      1.28 o 
  -9   4   7       71.80       65.08      2.87 o 
  -8   4   7       48.27       51.86      2.99 o 
  -7   4   7       37.10       40.10      2.45 o 
  -6   4   7       46.03       50.01      2.29 o 
  -5   4   7       11.96        8.31      2.11 o 
  -4   4   7        6.05        5.83      1.49 o 
  -3   4   7       76.83       83.04      3.20 o 
  -2   4   7        1.60        2.54      1.28 o 
  -1   4   7       12.22       16.75      1.92 o 
   0   4   7       24.13       26.12      2.25 o 
   1   4   7        3.39        5.60      1.50 o 
   2   4   7        9.94       10.77      1.92 o 
   3   4   7        0.11        0.54      1.51 o 
   4   4   7        0.09        0.00      1.78 o 
   5   4   7       15.64       16.51      4.32 o 
 -12   5   7        5.37        8.86      2.04 o 
 -11   5   7        3.22        2.51      1.57 o 
 -10   5   7        5.30        2.79      1.48 o 
  -9   5   7       30.67       23.88      2.29 o 
  -8   5   7        0.82        1.17      1.29 o 
  -7   5   7        4.84        5.93      1.38 o 
  -6   5   7       31.39       31.53      2.63 o 
  -5   5   7       18.17       21.89      2.27 o 
  -4   5   7       23.46       22.80      2.21 o 
  -3   5   7        1.67        0.83      1.46 o 
  -2   5   7      108.27      104.70      3.73 o 
  -1   5   7        1.96        0.49      1.25 o 
   0   5   7        0.18        1.32      1.31 o 
   1   5   7        2.08        2.65      1.43 o 
   2   5   7        6.19        4.51      1.71 o 
   3   5   7        0.00        0.00      1.56 o 
   4   5   7        4.44        1.80      2.10 o 
   5   5   7        4.18        2.55      2.26 o 
 -11   6   7        8.41        5.77      2.07 o 
 -10   6   7        1.22        1.91      1.47 o 
  -9   6   7        3.03        3.95      1.83 o 
  -8   6   7        0.68        1.05      1.27 o 
  -7   6   7        5.38        5.64      1.91 o 
  -6   6   7       23.70       24.76      2.59 o 
  -5   6   7        1.35        2.12      1.54 o 
  -4   6   7        0.01        2.43      1.63 o 
  -3   6   7       32.10       33.06      3.00 o 
  -2   6   7       14.83       18.83      2.59 o 
  -1   6   7        0.03        0.00      1.49 o 
   0   6   7        1.59        1.76      1.47 o 
   1   6   7        4.91        4.72      1.63 o 
   2   6   7        8.57        9.21      2.23 o 
   3   6   7        0.13        1.31      1.69 o 
   4   6   7        0.01        1.04      1.92 o 
 -11   7   7        3.64        7.71      2.02 o 
 -10   7   7        0.43        1.36      1.67 o 
  -9   7   7        3.83        2.88      1.78 o 
  -8   7   7        3.07        1.63      1.77 o 
  -7   7   7        0.40        0.00      1.51 o 
  -6   7   7        9.16        6.68      2.40 o 
  -5   7   7      126.28      113.87      5.73 o 
  -4   7   7      248.78      226.33      6.55 o 
  -3   7   7        5.93        5.19      1.91 o 
  -2   7   7        1.36        0.26      1.64 o 
  -1   7   7        2.66        3.11      1.98 o 
   0   7   7        0.02        0.11      1.72 o 
   1   7   7        9.96        9.82      2.12 o 
   2   7   7       16.45       16.89      2.59 o 
   3   7   7        8.17        6.48      2.28 o 
   4   7   7        1.35        0.00      1.87 o 
 -10   8   7        0.05        0.00      1.98 o 
  -9   8   7        8.75       11.56      2.62 o 
  -8   8   7        0.01        0.00      1.90 o 
  -7   8   7        4.42        2.93      1.90 o 
  -6   8   7        9.43        9.02      2.42 o 
  -5   8   7       12.95       11.50      2.65 o 
  -4   8   7       13.40       17.94      2.84 o 
  -3   8   7        1.35        0.42      1.74 o 
  -2   8   7        0.45        0.00      1.67 o 
  -1   8   7        2.37        3.00      2.23 o 
   0   8   7       40.43       36.84      3.50 o 
   1   8   7        8.31        7.67      2.42 o 
   2   8   7        0.81        2.68      2.31 o 
   3   8   7        0.07        1.44      1.99 o 
  -9   9   7        0.56        1.39      2.35 o 
  -8   9   7        0.25        0.57      2.07 o 
  -7   9   7        0.86        1.90      2.32 o 
  -6   9   7        0.94        2.54      2.24 o 
  -5   9   7       12.43       11.01      2.71 o 
  -4   9   7       50.10       53.69      4.28 o 
  -3   9   7       10.44       14.80      2.83 o 
  -2   9   7        0.21        0.28      2.11 o 
  -1   9   7        0.09        1.11      2.17 o 
   0   9   7        0.86        1.16      2.12 o 
   1   9   7        0.08        0.00      2.17 o 
   2   9   7        7.40        5.01      2.62 o 
  -7  10   7        0.15        0.05      2.42 o 
  -6  10   7        0.80        1.44      2.46 o 
  -5  10   7        0.87        1.58      2.32 o 
  -4  10   7        2.49        3.69      2.28 o 
  -3  10   7        0.42        0.00      2.14 o 
  -2  10   7        1.24        0.33      2.20 o 
  -1  10   7       12.86       14.68      3.18 o 
   0  10   7       59.19       47.21      4.35 o 
 -13   0   8       12.74       12.57      3.52 o 
 -12   0   8        0.41        0.00      2.10 o 
 -11   0   8        0.04        0.00      2.11 o 
 -10   0   8        0.15        1.49      1.91 o 
  -9   0   8       70.14       74.61      4.67 o 
  -8   0   8       20.33       15.93      2.35 o 
  -7   0   8      148.92      153.23      4.91 o 
  -6   0   8       31.11       32.99      5.63 o 
  -5   0   8       14.16       14.88      2.06 o 
  -4   0   8       24.72       23.90      2.69 o 
  -3   0   8        4.16        6.10      1.67 o 
  -2   0   8      108.85      116.44      9.40 o 
  -1   0   8        0.76        2.20      2.80 o 
   0   0   8        4.32        2.80      3.40 o 
   1   0   8        4.73       10.00      4.40 o 
   2   0   8        0.57        0.00      3.00 o 
   3   0   8       32.81       24.01      6.20 o 
   4   0   8       97.42      107.23     11.00 o 
   5   0   8       10.01        9.80      6.40 o 
 -13   1   8        2.96        2.53      2.00 o 
 -12   1   8        0.13        0.56      1.75 o 
 -11   1   8        1.15        2.57      1.59 o 
 -10   1   8        1.64        2.41      1.48 o 
  -9   1   8        6.02        8.29      1.58 o 
  -8   1   8        3.44        3.26      1.35 o 
  -7   1   8        5.41        5.82      1.37 o 
  -6   1   8       60.27       57.94      2.30 o 
  -5   1   8        0.01        0.00      0.92 o 
  -4   1   8        3.84        4.10      1.02 o 
  -3   1   8       79.06       79.70      2.85 o 
  -2   1   8       42.94       46.08      2.56 o 
  -1   1   8        7.32        7.63      2.15 o 
   0   1   8        8.10       12.47      3.18 o 
   1   1   8        0.82        4.20      2.61 o 
   2   1   8        2.10        3.57      2.68 o 
   3   1   8        3.61        1.33      2.50 o 
   4   1   8        0.71        1.50      3.39 o 
   5   1   8        0.45        2.54      3.70 o 
 -12   2   8        0.02        2.24      1.63 o 
 -11   2   8        4.29        4.99      1.75 o 
 -10   2   8       10.85       11.67      1.82 o 
  -9   2   8       23.00       24.48      2.11 o 
  -8   2   8       50.53       48.67      2.61 o 
  -7   2   8      260.26      263.41      4.86 o 
  -6   2   8        6.43        5.07      1.28 o 
  -5   2   8        0.17        0.84      0.95 o 
  -4   2   8        0.12        0.00      1.00 o 
  -3   2   8       18.73       20.93      2.10 o 
  -2   2   8        4.06        2.65      1.59 o 
  -1   2   8        0.19        0.86      1.29 o 
   0   2   8       32.47       30.78      3.27 o 
   1   2   8        0.69        2.20      2.39 o 
   2   2   8        0.69        0.00      2.60 o 
   3   2   8       14.86       15.66      4.50 o 
   4   2   8       54.84       49.90     10.60 o 
 -12   3   8        2.39        0.81      1.78 o 
 -11   3   8        0.68        0.58      1.44 o 
 -10   3   8        2.36        2.70      1.37 o 
  -9   3   8        0.31        0.09      1.26 o 
  -8   3   8       21.84       21.69      2.03 o 
  -7   3   8       14.17       15.79      1.95 o 
  -6   3   8        0.04        0.73      1.40 o 
  -5   3   8        4.55        6.06      1.60 o 
  -4   3   8       15.91       19.12      1.95 o 
  -3   3   8        1.73        1.70      1.30 o 
  -2   3   8       38.24       38.68      2.68 o 
  -1   3   8        8.79        8.95      1.77 o 
   0   3   8        5.35        3.25      1.64 o 
   1   3   8        1.36        2.33      1.84 o 
   2   3   8        5.89       10.41      3.41 o 
   3   3   8        5.19        6.13      3.36 o 
   4   3   8        0.33        1.23      3.26 o 
 -12   4   8        0.17        0.35      1.59 o 
 -11   4   8        1.50        0.61      1.54 o 
 -10   4   8        2.50        3.25      1.54 o 
  -9   4   8        4.53        6.13      1.61 o 
  -8   4   8       44.99       37.83      3.15 o 
  -7   4   8       56.95       59.31      3.48 o 
  -6   4   8        3.11        3.10      1.62 o 
  -5   4   8       10.98       12.06      2.03 o 
  -4   4   8        1.77        0.53      1.66 o 
  -3   4   8        1.12        2.54      1.41 o 
  -2   4   8        7.71       10.53      1.86 o 
  -1   4   8       33.54       32.69      2.65 o 
   0   4   8        7.87        7.67      1.86 o 
   1   4   8        0.04        0.82      1.53 o 
   2   4   8        0.01        1.25      1.92 o 
   3   4   8        1.38        2.58      3.26 o 
   4   4   8        5.43        7.33      3.80 o 
 -11   5   8        0.03        0.03      1.52 o 
 -10   5   8        0.40        1.67      1.61 o 
  -9   5   8       17.18       15.44      1.97 o 
  -8   5   8        0.65        0.32      1.68 o 
  -7   5   8        3.25        5.34      1.95 o 
  -6   5   8       10.43       10.94      2.60 o 
  -5   5   8       22.41       26.17      2.97 o 
  -4   5   8        1.08        3.74      1.89 o 
  -3   5   8       29.18       29.68      3.10 o 
  -2   5   8        0.97        2.01      1.76 o 
  -1   5   8       17.27       16.97      2.23 o 
   0   5   8        6.59        6.28      1.81 o 
   1   5   8        3.03        3.07      1.99 o 
   2   5   8        4.74        3.92      1.95 o 
   3   5   8        2.45        3.39      2.30 o 
 -11   6   8        2.14        2.51      1.88 o 
 -10   6   8        2.43        2.08      2.04 o 
  -9   6   8        0.02        0.00      2.30 o 
  -8   6   8        0.61        1.40      1.88 o 
  -7   6   8        0.27        2.68      1.85 o 
  -6   6   8        2.50        1.88      2.03 o 
  -5   6   8        1.55        0.84      1.86 o 
  -4   6   8       48.20       46.84      3.75 o 
  -3   6   8        1.22        0.37      1.91 o 
  -2   6   8        5.24        4.90      2.02 o 
  -1   6   8       23.00       24.28      3.01 o 
   0   6   8        5.21        6.10      2.03 o 
   1   6   8        0.07        0.87      1.70 o 
   2   6   8        0.76        0.71      1.88 o 
   3   6   8        0.20        0.62      2.39 o 
 -10   7   8        0.95        0.59      2.07 o 
  -9   7   8        0.62        0.04      2.11 o 
  -8   7   8        5.55        7.69      2.54 o 
  -7   7   8        0.87        0.76      2.32 o 
  -6   7   8       14.39       19.95      3.05 o 
  -5   7   8        0.02        3.02      2.17 o 
  -4   7   8       43.88       45.44      5.83 o 
  -3   7   8       25.78       25.80      3.25 o 
  -2   7   8        5.84        3.50      2.17 o 
  -1   7   8        1.84        0.92      2.08 o 
   0   7   8        9.85        9.13      2.70 o 
   1   7   8        1.54        0.15      2.15 o 
   2   7   8        1.03        4.86      2.19 o 
  -9   8   8        1.95        3.23      2.39 o 
  -8   8   8        9.46        8.28      2.86 o 
  -7   8   8        1.75        0.70      2.45 o 
  -6   8   8        7.98        6.14      2.58 o 
  -5   8   8        0.00        0.00      2.05 o 
  -4   8   8       23.88       25.88      3.41 o 
  -3   8   8        5.03        9.80      2.71 o 
  -2   8   8        0.95        2.01      2.32 o 
  -1   8   8        0.54        1.57      2.39 o 
   0   8   8        0.90        0.97      2.25 o 
   1   8   8        0.63        1.56      2.40 o 
  -7   9   8        2.83        0.95      2.51 o 
  -6   9   8       30.02       31.24      4.00 o 
  -5   9   8        3.60        5.15      2.59 o 
  -4   9   8        6.16        5.04      2.59 o 
  -3   9   8        4.53        5.87      2.63 o 
  -2   9   8        0.08        2.25      2.51 o 
  -1   9   8        0.67        0.72      2.47 o 
 -12   1   9        2.03        4.91      2.01 o 
 -11   1   9        3.11        2.46      1.78 o 
 -10   1   9        0.66        2.26      1.58 o 
  -9   1   9       16.19       16.13      2.22 o 
  -8   1   9        1.31        1.93      1.38 o 
  -7   1   9       18.77       21.81      2.04 o 
  -6   1   9       21.24       28.26      2.10 o 
  -5   1   9        2.43        4.28      1.54 o 
  -4   1   9        2.44        1.98      1.31 o 
  -3   1   9        0.44        0.00      1.68 o 
  -2   1   9        9.26        9.18      2.90 o 
  -1   1   9        0.69        1.06      2.40 o 
   0   1   9        2.27        5.19      2.90 o 
   1   1   9        0.21        0.52      2.61 o 
   2   1   9        0.36        1.64      3.02 o 
   3   1   9        0.10        0.00      2.96 o 
 -11   2   9        0.01        0.71      1.69 o 
 -10   2   9        0.72        0.22      1.54 o 
  -9   2   9        0.92        1.45      1.39 o 
  -8   2   9       16.84       14.44      1.95 o 
  -7   2   9       54.12       64.85      3.97 o 
  -6   2   9        3.50        2.59      1.78 o 
  -5   2   9        1.54        1.72      1.38 o 
  -4   2   9        0.81        1.67      1.56 o 
  -3   2   9        0.06        0.53      1.33 o 
  -2   2   9        0.70        2.01      2.00 o 
  -1   2   9        0.05        0.84      2.31 o 
   0   2   9        0.80        0.43      2.61 o 
   1   2   9        0.72        0.81      2.76 o 
   2   2   9        0.08        0.39      2.90 o 
 -11   3   9        1.00        0.36      1.75 o 
 -10   3   9        0.89        0.14      1.49 o 
  -9   3   9        4.60        3.92      1.57 o 
  -8   3   9       34.20       38.32      3.51 o 
  -7   3   9      109.51      121.00      6.42 o 
  -6   3   9       11.87       13.20      2.20 o 
  -5   3   9        0.59        0.62      1.84 o 
  -4   3   9        3.26        5.77      2.05 o 
  -3   3   9        0.08        0.37      1.47 o 
  -2   3   9       30.59       31.48      2.74 o 
  -1   3   9        1.65        5.40      2.61 o 
   0   3   9        0.23        0.00      2.26 o 
   1   3   9        4.82        7.30      3.54 o 
   2   3   9        0.05        0.00      3.12 o 
 -11   4   9        2.06        1.15      1.72 o 
 -10   4   9        1.65        0.00      1.70 o 
  -9   4   9        3.19        0.81      1.72 o 
  -8   4   9       33.82       32.13      4.04 o 
  -7   4   9        2.52        2.44      1.92 o 
  -6   4   9       17.15       21.44      3.12 o 
  -5   4   9        1.10        2.29      1.96 o 
  -4   4   9        2.43        1.53      1.97 o 
  -3   4   9        3.43        4.82      2.13 o 
  -2   4   9        0.00        0.00      1.56 o 
  -1   4   9       24.64       23.61      2.63 o 
   0   4   9        0.41        0.47      2.05 o 
   1   4   9        1.92        1.62      3.22 o 
   2   4   9        0.16        0.64      3.11 o 
 -10   5   9        4.35        5.64      2.32 o 
  -9   5   9        0.02        0.65      1.85 o 
  -8   5   9        8.81       10.93      2.48 o 
  -7   5   9        3.79        0.63      2.12 o 
  -6   5   9        1.20        1.02      2.13 o 
  -5   5   9       18.58       22.59      3.18 o 
  -4   5   9        5.52        7.48      2.41 o 
  -3   5   9        0.49        0.58      2.04 o 
  -2   5   9       21.12       26.03      3.26 o 
  -1   5   9        1.89        1.79      2.14 o 
   0   5   9        0.00        1.39      2.14 o 
   1   5   9        0.40        0.54      2.41 o 
  -9   6   9        0.01        0.00      2.91 o 
  -8   6   9        0.07        0.80      2.24 o 
  -7   6   9        0.15        1.59      2.39 o 
  -6   6   9        0.18        0.51      2.22 o 
  -5   6   9       10.73       11.91      2.85 o 
  -4   6   9       20.11       22.23      3.22 o 
  -3   6   9       53.11       55.72      4.24 o 
  -2   6   9        2.92        3.62      2.34 o 
  -1   6   9        2.67        3.54      2.23 o 
   0   6   9        0.44        0.00      2.16 o 
  -8   7   9        3.22        5.20      2.87 o 
  -7   7   9        0.17        1.14      2.36 o 
  -6   7   9        4.95        5.14      2.61 o 
  -5   7   9        2.12        3.36      2.52 o 
  -4   7   9        2.46        1.94      2.56 o 
  -3   7   9        0.82        1.35      2.34 o 
  -2   7   9        0.33        2.03      2.29 o 
  -1   7   9        0.00        0.20      2.21 o 
  -6   8   9        0.01        0.00      2.48 o 
  -5   8   9        2.67        2.27      2.59 o 
  -4   8   9       24.90       24.76      3.68 o 
  -3   8   9       29.97       32.86      4.04 o 
 -10   0  10        3.31        5.94      2.95 o 
  -9   0  10        4.50        5.61      2.70 o 
  -8   0  10        0.46        0.00      2.30 o 
  -7   0  10        0.00        1.71      2.22 o 
  -6   0  10        0.06        0.00      3.80 o 
  -5   0  10       10.11       12.74      3.75 o 
  -3   0  10        0.35        1.20      4.00 o 
  -2   0  10       18.54       20.41      6.40 o 
  -1   0  10        6.12       14.00      5.60 o 
   0   0  10        0.09        3.80      4.40 o 
 -10   1  10        1.27        1.39      1.81 o 
  -9   1  10        0.01        0.37      1.67 o 
  -8   1  10       12.11       14.62      2.87 o 
  -7   1  10       12.97       12.19      2.59 o 
  -6   1  10       65.42       77.77      3.93 o 
  -5   1  10        2.09        2.37      2.22 o 
  -4   1  10        0.60        0.00      2.06 o 
  -3   1  10        0.46        4.85      3.04 o 
  -2   1  10        1.72        0.52      2.53 o 
  -1   1  10        8.32        9.03      3.67 o 
   0   1  10        0.43        1.20      2.90 o 
 -10   2  10        0.06        1.34      1.84 o 
  -9   2  10        0.08        1.19      1.97 o 
  -8   2  10        1.19        4.33      2.24 o 
  -7   2  10        6.26        9.29      2.24 o 
  -6   2  10        5.87       11.32      2.72 o 
  -5   2  10       10.59       11.74      2.74 o 
  -4   2  10        0.39        0.00      1.99 o 
  -3   2  10        0.14        0.00      2.64 o 
  -2   2  10        3.19        1.58      2.76 o 
  -1   2  10       13.36       16.72      4.16 o 
   0   2  10        0.20        0.00      2.79 o 
 -10   3  10        0.22        0.00      2.12 o 
  -9   3  10        0.21        0.00      1.91 o 
  -8   3  10        1.36        0.46      1.87 o 
  -7   3  10       31.88       34.58      3.68 o 
  -6   3  10       38.67       41.89      3.87 o 
  -5   3  10        1.47        1.48      2.23 o 
  -4   3  10        0.20        0.66      2.19 o 
  -3   3  10        0.19        0.00      3.02 o 
  -2   3  10        0.23        1.18      2.88 o 
  -1   3  10        3.20        3.27      3.16 o 
   0   3  10        2.83        2.97      3.24 o 
  -9   4  10        0.41        1.44      1.97 o 
  -8   4  10        2.75        3.83      3.45 o 
  -7   4  10        4.42        5.07      2.76 o 
  -6   4  10        0.01        0.46      2.37 o 
  -5   4  10        2.14        3.66      2.47 o 
  -4   4  10        4.62        8.65      2.86 o 
  -3   4  10        1.21        2.59      2.41 o 
  -2   4  10        6.37        7.45      3.61 o 
  -1   4  10        1.16        1.91      3.02 o 
  -8   5  10        2.17        3.34      2.76 o 
  -7   5  10        0.72        2.15      2.61 o 
  -6   5  10        5.13        4.97      2.73 o 
  -5   5  10        0.02        1.14      2.53 o 
  -4   5  10        1.12        0.56      2.36 o 
  -3   5  10        1.80        2.09      2.56 o 
  -2   5  10        0.24        0.00      2.39 o 
  -6   6  10        0.98        1.50      2.71 o 
  -5   6  10        6.52        9.56      3.09 o 
  -4   6  10        0.24        1.13      2.62 o 
  -7   1  11        4.79        8.00      5.40 o 
  -6   1  11        1.80        0.19      3.36 o 
  -5   1  11        0.27        0.00      5.20 o 
  -4   1  11        0.15        0.00      3.04 o 
  -7   2  11        0.58        1.58      3.60 o 
  -6   2  11       11.80       16.90      4.72 o 
  -5   2  11        7.82       10.68      4.24 o 
  -4   2  11        0.58        1.80      5.80 o 
                                                 
